# Supplementary material for: Substantially lower estimates in China’s offshore wind potential using farm-scale spatial modeling and wake effects
Source: Nat Commun. 2026 Jan 26;17:2043. doi: 10.1038/s41467-026-68655-2 (PMC12946245; doi:10.1038/s41467-026-68655-2)
Supplement: Supplementary file 3 — Source Data [file 41467_2026_68655_MOESM3_ESM.xlsx]

## Sheet: Mian Text Figures
For main text figures: This Excel file contains the source data for all main-text figures with plots. The corresponding worksheets are labeled by figure number and include data for Figures 2, 3, 5, 6, 7, and 8.

## Sheet: Figure 2B
Offshore Wind Farm	Row number
Cangnan #4	3
CECEP Yangjiang Nanpeng Island	3
CGN Daishan 4 -West	2
CGN Daishan 4 -East	2
CGN Huizhou	4
CGN Pingtan Island -West	5
CGN Pingtan Island -East	3
CGN Rudong Demonstration	3
CGN Shanwei Houhu -East	8
CGN Shanwei Houhu -West	4
CGN Yangjiang Nanpeng Island	4
Changfang - phase 2	5
Changle Area A	3
Changle Area C - phase 2	4
CSIC Jiangsu Rudong H3-1 300MW	3
CSIC Jiangsu Rudong H3-2 100MW	2
CTGNE Jiangsu Dafeng H8-2	3
CTGNE Yangjiang Shapa - phase I	4
CTGNE Yangjiang Shapa - phase II	4
CTGNE Yangjiang Shapa - phase III - A1	9
CTGNE Yangjiang Shapa - phase III - A2	1
CTGNE Yangjiang Shapa - phase IV	7
CTGNE Yangjiang Shapa - phase V	3
Dafeng H5	3
Dafeng H6	3
Dalian Zhuanghe #3 CTGNE	7
Huadian Zhuanghe IV - 1	3
Huaneng Dalian Zhuanghe l	6
Datang International Shantou Lemen I	2
Datang Jiangsu Binhai 300MW -East	3
Datang Jiangsu Binhai 300MW -West	2
Donghai Bridge Offshore Wind Farm - phase II (Extension) project -South	2
Donghai Bridge Offshore Wind Farm - phase II (Extension) project -North	3
Dongtai Four (H2) 300MW -South	4
Dongtai Four (H2) 300MW -North	3
Fengxian - phase 1	3
Formosa 1 OWF - phase 2	3
Fujian Putian City Flat Bay (Zone F)	3
Fujian Putian City Flat Bay - 50MW	3
Fujian Putian City Flat Bay Three (Zone C)	7
Fujian Putian City Flat Bay Two (Zone B)	4
Fuqing Xinghua Bay - phase 1 (prototype test site)	3
Fuqing Xinghua Bay - phase 2	4
Guangdong Yudean Zhanjiang Wailuo -West	4
Guangdong Yudean Zhanjiang Wailuo -East	3
Guodian Xiangshan 1 - phase 2	7
Guodian Zhoushan Putuo District 6 Zone 2	2
Huadian Fujian Fuqing Haitan Strait -North	2
Huadian Fujian Fuqing Haitan Strait -South	2
Huaneng Dafeng - phase 1 -North	3
Huaneng Dafeng - phase 1 -South	2
Huaneng Dafeng - phase 2	2
Huaneng Guanyun - phase 1	6
Huaneng Rudong 300MW - South -West	4
Huaneng Rudong 300MW - South -East	3
Huaneng Shandong Peninsula South 4	2
Jiangjiasha	4
Jiangsu Longyuan Chiang Sand H1 300MW	2
Rudong Offshore Wind Farm Demonstration Project - Expansion Project (200MW) -East	3
Rudong Offshore Wind Farm Demonstration Project - Expansion Project (200MW) -West	3
Jiangsu Rudong 150MW Offshore (Intertidal) Demonstration Wind Farm - phase 2	3
Jiangsu Rudong 150MW Offshore (Intertidal) Demonstration Wind Farm	9
Jiangsu Rudong Jiangjiasha H2 300MW	4
Jiangsu Rudong Jiangjiasha H2 300MW -West	2
Jiangsu Rudong Jiangjiasha H2 300MW -East	3
Laoting Bodhi Island 300MW Demonstration	9
Longyuan Jiangsu Dafeng (H12) 200MW (Concession) -West	3
Longyuan Jiangsu Dafeng (H12) 200MW (Concession) -East	4
Longyuan Jiangsu Dafeng (H4) 300MW	5
Longyuan Jiangsu Dafeng (H7) 200MW -South	3
Longyuan Jiangsu Dafeng (H7) 200MW -North	4
Longyuan Putian Nanri Island I - 400MW Project - phase 1	3
Longyuan Putian Nanri Island I - 400MW Project - phase 2	3
Qidong H1	4
Qidong H2	2
Qidong H3	2
Rudong H10	6
Rudong H13	3
Rudong H14	5
Rudong H15	5
Rudong H2	5
Rudong H5	4
Rudong H6	4
Rudong H8	4
Shanghai Lingang Demonstration - 2	5
Shanghai Lingang Demonstration - phase 1	5
Shanghai Lingang Demonstration - phase 2	5
Shengsi 2	3
Shengsi 5 + 6 -North	2
Shengsi 5 + 6 -South	3
Shenquan - phase 2	6
Sheyang H1	3
Sheyang H2	3
Sheyang South H3	4
Shicheng Fishing Port	3
Sinohydro Tianjin Nangang - phase 1	1
SPIC Binhai North H1 100MW	5
SPIC Binhai North H2 400MW -North	3
SPIC Binhai North H2 400MW -South	3
SPIC Binhai South H3 # 300MW	4
SPIC Jiangsu Dafeng H3 300MW -North	3
SPIC Jiangsu Dafeng H3 300MW -South	3
SPIC Rudong H4	4
SPIC Rudong H7	4
SPIC Shandong Peninsula South 3 (BDN3#)	2
Three Gorges New Energy Jiangsu Dafeng 300MW -North	3
Three Gorges New Energy Jiangsu Dafeng 300MW -South	3
Xiangshui Demonstration	3
Xinliao	4
Yuedian Yangjiang Shapa	5
Zhanjiang Wailuo 200MW - phase 2	3
Zhanjiang Xuwen-North	3
Zhanjiang Xuwen-South	5
Zhejiang Jiaxing 1	3
Zhejiang Jiaxing 2	4
Zhugensha H1 - Dongtai V	3
Zhugensha H2 -East	3
Zhugensha H2 -West	2
Zhuhai Guishan Hai Demonstration - phase 1	5
Zhuhai Guishan Hai Demonstration - phase 2	2
Zhuhai Jinwan	5

## Sheet: Figure 2C
Wind Farm Name	Crosswind Spacing (m)	Windward Spacing (m)	Turbine Model	Diameter (m)	Standardized Crosswind Spacing (m)	Windward Spacing (m)
CECEP Yangjiang Nanpeng Island	503	1714	MySE5.5-155	155	3.2	11.1
CGN Daishan 4 -East	503	1572	EN-148/4.5	148	3.4	10.6
CGN Daishan 4 -West	541	1099	XD140-4MW	140	3.9	7.8
CGN Huizhou	1053	1782	V174-9.5 MW	174	6.1	10.2
CGN Rudong Demonstration	971	1157	SWT-4.0-130	130	7.5	8.9
CGN Shanwei Houhu	558	1905	MySE5.5-155	155	3.6	12.3
CGN Shanwei Houhu -East	596	1813	MySE5.5-155	155	3.8	11.7
CGN Shanwei Houhu -West	510	2163	MySE5.5-155	155	3.3	14
CGN Yangjiang Nanpeng Island	538	1960	MySE5.5-155	155	3.5	12.6
CSIC Jiangsu Rudong H3-1 300MW	790	1623	H151-5MW	151	5.2	10.7
CSIC Jiangsu Rudong H3-2 100MW	845	1622	H151-5MW	151	5.6	10.7
CTGNE Jiangsu Dafeng H8-2	782	1611	GW 155-4.5MW	155	5	10.4
CTGNE Yangjiang Shapa - phase I	498	2231	MySE5.5-155	155	3.2	14.4
CTGNE Yangjiang Shapa - phase II	601	2399	MySE6.45-180	180	3.3	13.3
CTGNE Yangjiang Shapa - phase III - A1	597	1522	GW171-6.45MW	171	3.5	8.9
CTGNE Yangjiang Shapa - phase III - A2	639	1807	MySE6.45-180	180	3.6	10
CTGNE Yangjiang Shapa - phase IV	592	1566	DEW-D7000-186	186	3.2	8.4
CTGNE Yangjiang Shapa - phase V	665	1824	MySE6.45-180	180	3.7	10.1
Changfang - phase 2	594	1146	SWT-4.0-130	130	4.6	8.8
Changle Area A	661	1604	DEW-D10000-185	185	3.6	8.7
Changle Area C - phase 2	985	1666	DEW-D10000-185	185	5.3	9
Dafeng H5	1065	1484	GW184-6.45MW	184	5.8	8.1
Dafeng H6	1090	1790	GW184-6.45MW	184	5.9	9.7
Dalian Zhuanghe #3 CTGNE	777	1225	GW140-3.3MW	140	5.5	8.7
Datang International Shantou Lemen I	929	1517	SWT-7.0-154	154	6	9.9
Datang Jiangsu Binhai 300MW -East	736	1227	MySE3.0-135	135	5.5	9.1
Datang Jiangsu Binhai 300MW -West	628	1081	MySE3.0-135	135	4.7	8
Donghai Bridge Offshore Wind Farm - phase II (Extension) project -North	820	1012	W3600-116	116	7.1	8.7
Donghai Bridge Offshore Wind Farm - phase II (Extension) project -South	789	1072	W3600-116	116	6.8	9.2
Dongtai Four (H2) 300MW -North	681	1524	SWT-4.0-130	130	5.2	11.7
Dongtai Four (H2) 300MW -South	843	1066	SWT-4.0-130	130	6.5	8.2
Fengxian - phase 1	815	1946	MySE6.45-180	180	4.5	10.8
Fengxian - phase 2	605	1783	MySE6.45-180	180	3.4	9.9
Formosa 1 OWF - phase 2	629	1093	SWT-6.0-154	154	4.1	7.1
Fujian Putian City Flat Bay (Zone F)	468	1082	XE128-5MW	128	3.7	8.5
Fujian Putian City Flat Bay - 50MW	860	1183	SWT-7.0-154	154	5.6	7.7
Fujian Putian City Flat Bay Three (Zone C)	814	1427	SWT-7.0-154	154	5.3	9.3
Fujian Putian City Flat Bay Two (Zone B)	730	1287	SWT-6.0-154	154	4.7	8.4
Fuqing Xinghua Bay - phase 1 (prototype test site)	739	1384	Haliade 150-6MW	150	4.9	9.2
Guangdong Yudean Zhanjiang Wailuo -East	833	1478	MySE5.5-155	155	5.4	9.5
Guangdong Yudean Zhanjiang Wailuo -West	710	1459	MySE5.5-155	155	4.6	9.4
Guodian Xiangshan 1 - phase 2	648	1659	WD225-9000-OS	225	2.9	7.4
Guodian Zhoushan Putuo District 6 Zone 2	389	2100	SWT-4.0-130	130	3	16.2
Huadian Fujian Fuqing Haitan Strait -North	498	1020	MySE7.0-158	158	3.2	6.5
Huadian Fujian Fuqing Haitan Strait -South	711	1136	MySE7.0-158	158	4.5	7.2
Huaneng Dafeng - phase 1	896	1402	EN-136/4.2	136	6.6	10.3
Huaneng Dafeng - phase 1 -North	927	1381	EN-136/4.2	136	6.8	10.2
Huaneng Dafeng - phase 1 -South	775	1428	EN-136/4.2	136	5.7	10.5
Huaneng Dafeng - phase 2	836	1794	EN-148/4.5	148	5.7	12.1
Huaneng Guanyun - phase 1	1142	1190	GW184-6.45MW	184	6.2	6.5
Huaneng Rudong 300MW - South -East	850	1169	SWT-4.0-130	130	6.5	9
Huaneng Rudong 300MW - South -West	831	1653	SWT-4.0-130	130	6.4	12.7
Huaneng Shandong Peninsula South 4	607	2420	EN161-5.2	161	3.8	15
Jiangsu Longyuan Chiang Sand H1 300MW	537	2307	EN-4.0-136	136	4	17
Jiangsu Rudong Jiangjiasha H2 300MW	824	1249	EN-148/4.5	148	5.6	8.4
Jiangsu Rudong Jiangjiasha H2 300MW -East	819	1261	EN-148/4.5	148	5.5	8.5
Jiangsu Rudong Jiangjiasha H2 300MW -West	839	1201	EN-148/4.5	148	5.7	8.1
Laoting Bodhi Island 300MW Demonstration	842	1203	SWT-4.0-130	130	6.5	9.3
Longyuan Jiangsu Dafeng (H12) 200MW (Concession) -East	569	1165	GW 109/2500	109	5.2	10.7
Longyuan Jiangsu Dafeng (H12) 200MW (Concession) -West	597	1044	GW 109/2500	109	5.5	9.6
Longyuan Jiangsu Dafeng (H4) 300MW	980	1702	GW184-6.45MW	184	5.3	9.3
Longyuan Jiangsu Dafeng (H7) 200MW	594	1191	GW130-2.5MW	140	4.2	8.5
Longyuan Jiangsu Dafeng (H7) 200MW -North	621	1192	GW130-2.5MW	140	4.4	8.5
Longyuan Jiangsu Dafeng (H7) 200MW -South	565	1188	GW130-2.5MW	140	4	8.5
Longyuan Putian Nanri Island I - 400MW Project - phase 1	579	1002	SWT-4.0-130	130	4.5	7.7
Longyuan Putian Nanri Island I - 400MW Project - phase 2	478	1255	SWT-4.0-130	130	3.7	9.7
Qidong H1	539	1957	SWT-6.25-172	172	3.1	11.4
Qidong H2	579	1980	SWT-6.25-172	172	3.4	11.5
Qidong H3	673	1713	SWT-6.25-172	172	3.9	10
Rudong H10	514	1691	SWT-4.0-146	146	3.5	11.6
Rudong H13	770	1444	H171-5.0MW	171	4.5	8.4
Rudong H14	684	1390	G4-146	146	4.7	9.5
Rudong H15	729	1506	H171-5.0MW	171	4.3	8.8
Rudong H2	635	1618	H171-5.0MW	171	3.7	9.5
Rudong H5	605	1389	SWT-4.0-146	146	4.1	9.5
Rudong H6	447	1828	SWT-4.0-146	146	3.1	12.5
Rudong H8	788	1382	H171-5.0MW	171	4.6	8.1
Rudong Offshore Wind Farm Demonstration Project - Expansion Project (200MW) -East	966	1105	SWT-4.0-130	130	7.4	8.5
Rudong Offshore Wind Farm Demonstration Project - Expansion Project (200MW) -West	1035	1050	SWT-4.0-130	130	8	8.1
SPIC Binhai North H1 100MW	704	1411	SWT-4.0-130	130	5.4	10.9
SPIC Binhai North H2 400MW -North	726	1545	SWT-4.0-130	130	5.6	11.9
SPIC Binhai North H2 400MW -South	727	1673	SWT-4.0-130	130	5.6	12.9
SPIC Binhai South H3 # 300MW	688	1355	SWT-4.0-146	146	4.7	9.3
SPIC Jiangsu Dafeng H3 300MW -North	931	1467	SWT-4.0-146	146	6.4	10
SPIC Jiangsu Dafeng H3 300MW -South	932	1475	SWT-4.0-146	146	6.4	10.1
SPIC Rudong H4	621	1734	SWT-4.0-146	146	4.3	11.9
SPIC Rudong H7	595	1046	SWT-4.0-146	146	4.1	7.2
SPIC Shandong Peninsula South 3 (BDN3#)	647	2266	EN-161/5.2	161	4	14.1
Shanghai Lingang Demonstration - 2	930	1098	W3600-122-90	122	7.6	9
Shanghai Lingang Demonstration - phase 1	942	1054	W3600-122-90	122	7.7	8.6
Shanghai Lingang Demonstration - phase 2	957	1083	W3600-122-90	122	7.8	8.9
Shengsi 2	783	1588	MySE6.45-180	180	4.3	8.8
Shengsi 5 + 6 -North	793	1161	SWT-6.25-172	172	4.6	6.8
Shengsi 5 + 6 -South	551	1612	SWT-6.25-172	172	3.2	9.4
Shenquan - phase 2	529	2165	SEW11.0-208	208	2.5	10.4
Sheyang H1	538	2028	EN-148/4.5	148	3.6	13.7
Sheyang H2	805	1598	EN-148/4.5	148	5.4	10.8
Shicheng Fishing Port	511	1121	SWT-7.0-154	154	3.3	7.3
Three Gorges New Energy Jiangsu Dafeng 300MW -North	727	1776	GW140-3.3MW	140	5.2	12.7
Three Gorges New Energy Jiangsu Dafeng 300MW -South	717	1207	GW140-3.3MW	140	5.1	8.6
Xiangshui Demonstration	748	1296	SWT-4.0-130	130	5.8	10
Xinliao	679	2038	MySE6.45-180	180	3.8	11.3
Yuedian Yangjiang Shapa	676	1891	MySE6.45-180	180	3.8	10.5
Zhanjiang Wailuo 200MW - phase 2	833	1412	MySE5.5-155	155	5.4	9.1
Zhanjiang Xuwen-North	553	2133	MySE6.45-180	180	3.1	11.9
Zhanjiang Xuwen-South	615	1925	GW171-6.45MW	171	3.6	11.3
Zhejiang Jiaxing 1	445	2094	XE148-4000	148	3	14.1
Zhejiang Jiaxing 2	755	1765	SWT-6.0-154	154	4.9	11.5
Zhugensha H1 - Dongtai V	830	1057	G4-146	146	5.7	7.2
Zhugensha H2 -East	468	949	SWT-4.0-146	146	3.2	6.5
Zhugensha H2 -West	465	1200	SWT-4.0-146	146	3.2	8.2
Zhuhai Guishan Demonstration-phase 1	759	813	MySE3.0-112	112	6.8	7.3
Zhuhai Guishan Demonstration-phase 2	880	979	MySE3.0-112	112	7.9	8.7
Zhuhai Guishan Hai Demonstration - phase 1	792	884	MySE3.0-112	112	7.1	7.9
Zhuhai Guishan Hai Demonstration - phase 2	880	979	MySE3.0-112	112	7.9	8.7
Zhuhai Jinwan	574	2080	MySE5.5-155	155	3.7	13.4
AVEGAGE	714	1493	-	151	4.8	9.9

## Sheet: Figure 3A
ScenarioLabel	Wind speed data	Turbine size	Wind farm scale	Row number	Wake effect method	Technical potential (TWh yr⁻¹)	Bottom potential (TWh yr⁻¹)	Floating potential (TWh yr⁻¹)	F_B
M-8S3G	MERRA-2	8MW	Small	3	Gauss and GCH	2648	1490	1158	0.691615
M-8S4G	MERRA-2	8MW	Small	4	Gauss and GCH	2617	1469	1148	0.695682
M-8M3G	MERRA-2	8MW	Medium	3	Gauss and GCH	3302	1842	1460	0.702216
M-8M4G	MERRA-2	8MW	Medium	4	Gauss and GCH	3562	1990	1571	0.698042
M-8L3G	MERRA-2	8MW	Large	3	Gauss and GCH	3339	1833	1506	0.728853
M-8L4G	MERRA-2	8MW	Large	4	Gauss and GCH	3738	2056	1682	0.725331
S2-8S3G	SSP2-4.5	8MW	Small	3	Gauss and GCH	2873	1613	1260	0.683922
S2-8S4G	SSP2-4.5	8MW	Small	4	Gauss and GCH	2840	1590	1250	0.688904
S2-8M3G	SSP2-4.5	8MW	Medium	3	Gauss and GCH	3589	1994	1594	0.694938
S2-8M4G	SSP2-4.5	8MW	Medium	4	Gauss and GCH	3869	2160	1709	0.688125
S2-8L3G	SSP2-4.5	8MW	Large	3	Gauss and GCH	3654	2025	1630	0.700673
S2-8L4G	SSP2-4.5	8MW	Large	4	Gauss and GCH	4124	2288	1836	0.694634
S5-8S3G	SSP5-8.5	8MW	Small	3	Gauss and GCH	2914	1666	1249	0.669135
S5-8S4G	SSP5-8.5	8MW	Small	4	Gauss and GCH	2873	1636	1237	0.67598
S5-8M3G	SSP5-8.5	8MW	Medium	3	Gauss and GCH	3663	2079	1584	0.6751
S5-8M4G	SSP5-8.5	8MW	Medium	4	Gauss and GCH	3921	2226	1696	0.676525
S5-8L3G	SSP5-8.5	8MW	Large	3	Gauss and GCH	3706	2108	1598	0.675055
S5-8L4G	SSP5-8.5	8MW	Large	4	Gauss and GCH	4196	2378	1818	0.676864
M-8S3C	MERRA-2	8MW	Small	3	Cumulative Curl	2528	1422	1106	0.691615
M-8S4C	MERRA-2	8MW	Small	4	Cumulative Curl	2457	1380	1077	0.695682
M-8M3C	MERRA-2	8MW	Medium	3	Cumulative Curl	3124	1740	1384	0.702216
M-8M4C	MERRA-2	8MW	Medium	4	Cumulative Curl	3297	1841	1456	0.698042
M-8L3C	MERRA-2	8MW	Large	3	Cumulative Curl	3150	1726	1424	0.728853
M-8L4C	MERRA-2	8MW	Large	4	Cumulative Curl	3441	1891	1550	0.725331
M-8S3J	MERRA-2	8MW	Small	3	Jensen	2680	1506	1174	0.691615
M-8S4J	MERRA-2	8MW	Small	4	Jensen	2644	1483	1162	0.695682
M-8M3J	MERRA-2	8MW	Medium	3	Jensen	3322	1850	1473	0.702216
M-8M4J	MERRA-2	8MW	Medium	4	Jensen	3567	1989	1577	0.698042
M-8L3J	MERRA-2	8MW	Large	3	Jensen	3353	1838	1516	0.728853
M-8L4J	MERRA-2	8MW	Large	4	Jensen	3733	2049	1684	0.725331
M-4S3G	MERRA-2	4MW	Small	3	Gauss and GCH	2513	1419	1094	0.690085
M-4S4G	MERRA-2	4MW	Small	4	Gauss and GCH	2471	1393	1078	0.692663
M-4M3G	MERRA-2	4MW	Medium	3	Gauss and GCH	3181	1783	1398	0.696735
M-4M4G	MERRA-2	4MW	Medium	4	Gauss and GCH	3406	1913	1493	0.695177
M-4L3G	MERRA-2	4MW	Large	3	Gauss and GCH	3248	1797	1452	0.717172
M-4L4G	MERRA-2	4MW	Large	4	Gauss and GCH	3630	2026	1604	0.703485
M-11S3G	MERRA-2	11MW	Small	3	Gauss and GCH	2733	1530	1203	0.702241
M-11S4G	MERRA-2	11MW	Small	4	Gauss and GCH	2715	1527	1188	0.694656
M-11M3G	MERRA-2	11MW	Medium	3	Gauss and GCH	3313	1825	1489	0.726161
M-11M4G	MERRA-2	11MW	Medium	4	Gauss and GCH	3646	2033	1613	0.706202
M-11L3G	MERRA-2	11MW	Large	3	Gauss and GCH	3263	1767	1496	0.746862
M-11L4G	MERRA-2	11MW	Large	4	Gauss and GCH	3761	2055	1706	0.741935

## Sheet: Figure 3B
	This study			Reference
	S5-8L4G	M-8M3G/M-11M3G	M-8S4C	Ref. 8	Ref. 9	Ref. 11	Ref. 17	Ref. 23
Technical potential (TWh yr⁻¹)	4195.61	3307.56	2457.12	11850	22000	9640	5600	7910

## Sheet: Figure 5A
M-8S3G		M-8M3G		M-8L3G
Bottom-fixed (USD/MWh)	Floating (USD/MWh)	Bottom-fixed (USD/MWh)	Floating (USD/MWh)	Bottom-fixed (USD/MWh)	Floating (USD/MWh)
148.154	221.042	150.797	224.345	149.159	222.265
122.52	222.821	128.097	226.4	152.596	221.242
123.834	224.761	128.625	225.941	155.791	209.264
102.433	224.347	130.667	257.283	159.226	211.878
105.623	215.898	107.348	263.572	182.202	215.835
107.722	217.186	109.873	210.384	154.711	220.644
144.855	216.715	149.712	213.516	149.092	215.913
148.639	206.151	153.967	217.594	146.965	220.269
150.887	251.582	157.663	222.577	146.646	254.601
155.075	257.699	160.67	217.701	111.648	260.148
132.517	264.119	164.563	221.597	112.064	266.351
133.403	202.504	167.746	248.813	114.061	273.371
134.653	206.534	192.921	256.72	118.373	214.641
135.609	211.259	174.709	262.927	122.802	216.763
134.708	216.143	160.836	268.664	147.187	218.836
107.22	219.783	156.186	274.052	154.242	232.451
109.139	243.91	151.216	200.864	189.231	235.898
112.476	250.23	151.425	202.426	214.774	239.671
114.051	255.989	103.288	210.113	227.053	244.404
144.396	261.158	114.633	213.27	220.06	252.766
150.36	266.647	115.256	222.62	227.11	285.764
153.75	191.102	117.953	225.708	225.038	272.468
156.422	212.985	122.908	229.612	221.81	262.922
158.866	216.296	131.961	234.065	220.381	257.83
202.369	220.505	151.918	238.72	219.133	313.861
166.271	216.133	159.136	242.889	214.262	322.516
195.717	220.236	149.769	274.078	214.072	324.275
181.66	224.224	209.438	285.3	173.142	320.634
150.166	251.173	221.831	225.381	166.368	318.659
142.068	259.07	214.895	243.607	137.584	317.174
142.261	265.182	224.939	246.839	144.123	382.798
142.858	264.243	223.296	254.788	140.356	376.757
112.471	195.514	219.022	263.48	145.823	375.813
112.8	197.393	216.119	350.31	177.04	375.064
114.173	200.293	214.174	345.009	212.04	374.513
117.701	214.319	209.868	247.649	222.658	373.734
120.911	217.001	209.081	234.182	232.91	376.176
124.972	220.657	201.043	280.666	224.183	369.111
145.517	224.874	151.533	285.979	233.539	366.875
151.686	229.789	138.931	321.072	184.514	364.812
156.068	233.596	136.411	314.144	140.579	362.763
161.866	237.885	142.736	308.149	158.692	361.317
215.231	268.364	149.112	303.355	141.946	359.817
209.312	280.239	207.595	299.856	147.517	353.625
213.351	204.322	220.052	297.082	139.112	352.563
208.148	205.162	232.643	295.989	133.807	351.041
203.683	212.041	226.173	363.812	169.605	350.932
200.161	214.595	236.83	333.303	165.586	350.726
195.634	217.639	241.009	329.573	161.046	344.751
194.614	226.956	239.317	326.939	237.141	344.825
194.226	230.284	238.18	324.79	230.887	345.068
106.723	233.999	237.479	324.01	234.835	345.503
106.912	238.492	193.561	139.842	231.243	346.156
119.628	243.075	187.973	386.023	137.931	347.012
121.506	246.947	182.06	385.486	131.709	353.05
145.026	278.129	177.849	384.805	128.626	352.585
152.323	283.574	174.614	385.326	127.915	343.985
169.708	222.021	171.413	383.451	129.494	333.093
212.512	224.255	166.333	381.525	135.488	332.822
224.79	240.073	166.508	379.785	107.276	325.818
218.241	243.539	136.073	378.215	97.678	326.081
224.807	252.16	141.889	371.717	95.0712	326.592
220.258	260.442	148.03	370.566	93.1582	327.298
216.216	293.215	143.872	369.599	92.7822	328.272
215.124	239.793	149.022	368.853	92.9935	302.507
212.196	249.957	192.429	368.322	94.7096	302.821
208.145	252.877	215.823	367.995	97.0908	303.356
208.099	260.956	225.558	361.788	99.5056	304.182
197.729	265.589	234.981	361.88	104.934	305.472
147.111	388.797	225.805	362.038	101.228	238.076
131.424	388.271	189.892	378.072	128.006	242.098
137.725	388.567	140.383	377.526	143.073	248.217
144.097	381.978	145.734	370.256	151.531	248.902
150.63	380.731	141.247	368.015	153.335	249.707
210.783	380.009	147.509	365.96	146.06	213.326
223.341	379.201	157.168	363.848	123.022	215.33
217.107	372.676	153.447	362.466	119.898	332.72
228.609	371.003	141.571	361.02	120.052	330.744
232.329	369.837	136.723	354.848	121.215	328.747
229.176	379.609	137.831	353.817	122.254	325.835
227.798	359.208	131.917	352.429	122.429	322.945
226.623	369.237	151.425	351.594	71.349	306.8
226.098	368.787	181.579	346.15	186.739	304.921
222.034	368.291	199.899	346.263	215.247	302.141
179.713	356.756	215.211	346.546	212.484	299.148
173.573	359.608	256.379	347.027	208.301	296.497
168.74	359.037	236.776	347.724	190.083	289.162
163.648	358.582	170.489	348.642	169.643	286.957
156.966	347.122	156.787	349.993	160.882	284.969
155.755	346.569	173.958	361.779	156.119	283.262
157.288	345.789	157.854	361.616	149.047	281.768
156.239	337.577	215.715	361.634	144.491	280.403
140.806	336.468	174.918	346.605	131.875	279.263
137.775	335.945	169.927	345.054	99.2425	277.92
143.514	334.385	165.554	339.009	99.4085	290.012
153.335	335.96	162.512	336.975	100.503	282.876
210.506	347.797	162.068	337.088	101.999	281.176
222.864	347.424	156.699	334.627	98.1928	278.559
235.592	347.132	173.352	334.918	97.7992	275.462
228.596	334.377	177.644	335.47	112.241	272.665
239.598	336.491	235.364	336.217	112.459	270.044
241.285	337.324	241.073	337.215	112.688	267.804
239.328	336.936	233.347	318.712	112.736	261.38
239.183	324.811	226.564	319.049	121.834	259.699
238.107	325.984	104.132	319.618	116.461	262.516
195.508	312.253	90.0268	320.435	117.504	261.232
192.03	310.549	247.918	321.513	86.8299	260.204
187.224	314.779	244.073	307.907	93.6413	259.606
181.077	316.013	236.942	302.84	84.7346	253.853
177.454	339.308	159.385	303.198	86.14	251.182
174.946	334.609	157.764	303.805	175.347	248.193
166.729	329.665	155.575	304.698	172.556	245.237
167.185	329.709	155.474	305.858	84.6396	276.682
136.737	330.629	156.222	277.781	101.353	273.257
142.888	331.166	150.676	262.74	86.0114	270.512
139.141	337.232	147.332	262.857	65.9762	267.926
145.195	327.364	142.393	242.873	66.6916	265.7
177.252	328.185	133.156	246.77	67.5169	263.757
212.395	322.927	117.358	254.221	67.0776	257.315
222.813	318.012	102.713	254.927	68.8472	255.018
232.25	313.302	102.363	255.93	76.0872	258.514
242.236	308.753	101.181	227.878	80.5307	255.5
232.927	321.009	100.591	210.242	90.8779	252.739
240.474	321.309	100.377	211.187	98.9674	250.348
190.551	321.464	101.41	212.857	105.642	248.27
186.815	322.117	103.213	200.092	109.203	240.039
186.667	334.622	111.022	105.118	115.3	238.647
135.697	335.83	117.14	108.523	132.759	237.476
142.426	331.964	123.5	109.413	132.262	236.685
148.089	321.584	133.613	112.877	133.472	236.295
142.842	316.428	138.775	118.814	134.59	235.845
148.577	311.379	167.682	336.763	135.415	229.535
187.414	306.327	169.785	334.656	135.568	226.351
213.278	311.13	168.047	332.701	142.855	223.537
222.549	306.476	143.778	330.724	150.42	221.093
231.727	301.909	142.761	327.781	153.392	218.982
222.257	280.842	142.599	324.875	160.286	217.313
192.339	286.623	73.4281	317.623	178.572	215.951
137.842	283.365	227.259	317.641	180.454	208.991
142.702	289.914	107.098	315.784	211.47	208.363
148.027	313.255	103.873	313.705	208.297	208.041
143.662	316.721	102.929	310.623	202.383	207.554
149.736	311.901	101.194	307.749	195.173	212.212
187.128	311.626	87.8729	305.059	189.355	251.82
211.976	312.051	89.4083	297.798	180.819	249.522
203.137	312.599	92.2057	295.625	192.587	247.526
137.847	324.381	94.4458	293.722	175.599	245.953
156.092	325.234	132.872	292.02	173.217	237.782
162.724	326.163	135.433	290.583	179.046	234.359
167.918	326.056	107.56	289.099	167.484	231.097
150.592	320.559	113.787	287.812	158.927	228.244
155.235	315.296	128.501	300.753	132.719	225.738
140.365	304.715	129.745	298.883	107.179	223.663
135.347	299.655	121.214	296.635	103.2	227.515
140.625	303.766	115.736	293.561	70.3028	217.767
136.069	298.736	96.239	290.635	72.4167	217.792
137.042	294.158	95.6264	288.064	90.9671	213.71
130.965	289.573	96.9371	280.94	91.6488	203.111
130.285	284.526	97.6233	278.909	91.9101	200.086
149.866	280.154	130.761	277.038	94.482	197.478
153.496	275.132	136.246	275.52	94.9819	195.336
152.604	281.946	145.201	274.058	95.5903	199.779
150.575	277.149	114.416	272.917	88.6609	198.43
127.21	273.754	110.621	271.99	90.3	197.562
151.51	270.669	102.018	270.384	93.5075	189.338
158.088	267.965	97.9293	268.736	94.55	189.399
158.584	264.849	82.3759	291.007	133.91	190.069
158.265	263.037	80.3507	283.77	138.809	191.292
105.828	270.959	58.7145	282.099	143.617	193.081
108.111	272.559	68.6183	279.516	148.437	195.379
116.547	274.827	166.302	276.367	154.049	198.128
114.055	276.936	171.462	273.539	154.898	195.639
111.128	313.588	181.437	270.86	155.831	198.854
99.805	318.272	184.513	268.601	158.059	203.584
102.14	300.487	216.735	262.154	157.291	206.193
102.219	303.879	214.322	260.432	158.018	207.212
102.575	307.568	210.567	263.266	211.681	244.214
102.253	311.471	207.945	261.932	206.931	224.258
96.95	311.539	201.096	260.922	203.091	222.322
96.5564	302.593	193.273	260.296	200.619	220.877
122.672	302.417	185.43	254.673	198.264	206.341
96.1472	314.268	172.672	251.965	195.94	204.199
91.8684	315.128	162.852	248.928	177.325	202.313
91.1259	316.397	157.821	246.245	169.006	194.398
90.9511	317.26	151.69	284.02	170.882	194.992
91.1937	319.007	151.039	281.065	165.866	200.531
111.643	314.627	134.684	278.325	182.525	197.111
115.602	309.006	122.609	275.879	147.418	193.249
120.139	303.467	99.6191	273.714	138.079	189.703
121.937	307.806	100.018	266.874	138.276	179.274
113.463	297.061	100.711	265.301	122.844	177.04
113.559	291.803	120.616	262.399	121.592	175.51
115.242	286.721	98.8715	259.208	216.815	174.341
130.814	281.753	98.4813	263.245	209.71	173.835
116.098	276.925	112.64	260.567	202.954	173.949
157.022	272.231	113.825	258.279	196.412	167.954
109.102	267.841	113.586	249.539	191.219	169.64
111.48	273.838	113.898	247.925	182.161	176.103
213.763	269.75	133.03	246.529	177.443	179.207
152.872	266.024	117.127	245.435	183.946	182.816
148.309	261.39	118.478	244.668	180.291	185.73
132.973	258.357	87.7076	244.273	179.988	188.165
139.35	255.698	86.4624	243.294	177.824	183.468
142.49	253.441	85.6919	235.152	169.626	186.556
145.785	259.959	86.9763	233.601	148.993	184.814
146.333	258.077	175.841	230.904	122.266	183.89
147.9	231.804	173.189	228.559	108.859	183.811
132.362	230.266	173.054	226.528	105.704	180.012
134.741	231.197	85.5899	224.966	103.113	180.049
141.154	232.089	86.7305	217.49	101.086	216.611
145.094	244.871	87.2213	216.506	109.616	203.62
150.719	245.169	118.336	215.903	127.023	201.809
206.355	245.511	82.5786	215.583	113.431	162.159
133.418	246.956	82.3013	266.548	116.577	162.746
136.98	257.255	66.0771	258.505	129.433	160.914
143.15	258.957	67.056	256.393	111.369	228.23
148.936	262.097	67.6661	263.357	107.552	230.491
208.17	265.85	67.2234	255.117	192.114	233.482
131.905	301.742	68.9458	251.847	194.976	237.232
138.006	307.364	77.1872	248.593	187.16	241.626
142.396	313.047	76.9304	245.639	179.224	249.959
148.177	286.545	77.1166	243.023	171.292	255.524
190.213	289.432	78.5501	240.812	152.723	261.36
123.345	292.27	80.2691	238.904	137.759	267.513
127.733	295.518	97.4384	231.201	124.27	274.022
122.974	299.003	111.044	229.907	115.185	280.736
123.451	301.93	113.675	229.075	110.923	287.442
129.813	302.065	116.188	233.46	110.641	246.058
122.292	302.221	117.703	233.44	109.196	238.516
119.26	316.08	133.245	230.954	105.691	226.834
133.285	305.123	134.037	219.793	100.497	193.926
124.24	306.106	135.954	216.697	118.871	178.184
117.889	307.259	136.167	214.058	109.017	167.275
135.675	308.476	136.653	211.71	141.752	159.828
128.557	310.188	143.963	209.901	197.343	209.12
120.4	309.146	145.616	208.41	187.493	213.817
187.083	303.448	150.535	207.254	177.243	219.533
226.769	307.274	152.725	200.886	168.019	225.802
236.348	301.19	152.876	204.182	142.198	233.827
240.145	295.807	160.264	204.202	117.211	240.775
235.971	290.287	174.142	204.828	111.251	248.005
170.564	279.78	174.581	205.858	107.274	255.524
165.326	274.917	178.707	207.42	108.729	263.192
167.599	269.811	181.859	203.548	181.958	272.266
168.374	264.713	182.705	205.741	174.867	280.159
224.663	270.036	215.743	208.506	166.115	288.102
162.573	265.638	212.35	251.7	129.058	296.079
154.71	261.273	206.421	249.325	117.941	304.071
155.027	257.373	198.674	247.338	112.403	256.735
155.904	253.771	192.495	245.68	108.249	265.264
160.625	250.56	190.885	237.834	172.086	273.737
145.905	246.1	187.777	234.278	143.444	282.31
150.913	252.496	182.916	230.988	125.543	290.932
175.949	249.747	174.817	228.018	117.096	299.629
170.691	248.506	174.157	225.492	114.087	308.347
166.623	245.944	165.074	223.311	109.937	318.274
163.423	239.824	199.498	227.291	105.15	327.105
162.686	222.275	117.493	219.158	209.563	335.958
162.493	220.449	107.746	217.412	200.157	344.773
186.136	218.393	103.634	217.438	190.711	352.895
182.966	218.616	71.8787	213.577	181.079	355.044
165.946	217.745	73.3167	209.985	171.226	351.758
162.264	218.189	75.8044	199.83	126.717	347.667
157.315	218.984	77.2465	197.092	117.515	343.59
156.077	231.899	76.6668	194.951	112.982	339.956
155.674	231.337	97.767	199.315	107.936	312.141
172.096	231.936	100.625	197.982	117.541	258.755
179.04	232.508	102.775	197.059	208.589	253.09
166.36	234.855	93.8698	188.874	200.839	249.16
171.532	236.452	99.3756	188.929	192.862	217.015
239.25	239.146	104.761	189.642	160.986	222.678
236.703	251.463	110.754	190.9	134.583	228.756
233.12	285.333	112.418	192.745	158.516	234.352
248.616	290.743	116.446	195.11	133.059	375.406
241.146	296.752	123.401	197.966	125.058	373.838
232.57	303.043	133.379	195.561	120.526	372.746
225.056	272.443	137.602	201.107	117.68	383.168
221.802	274.554	141.54	203.462	116.62	353.735
154.679	278.275	148.82	206.13	119.885	356.741
161.061	281.034	154.252	207.205	126.397	356.371
104.172	284.35	159.645	206.236	158.883	355.638
93.6172	287.487	162.621	231.425	158.127	339.102
90.8304	290.985	164.068	229.561	110.555	338.717
91.0774	292.18	165.597	228.195	109.437	338.206
93.0821	292.791	166.529	226.112	107.639	320.417
249.007	292.935	165.57	219.213	105.264	320.709
240.666	306.341	168.963	215.921	103.933	333.286
232.123	306.888	220.388	213.316	105.89	334.163
229.095	307.66	214.376	211.297	108.106	333.503
222.494	297.802	206.024	201.453	108.205	323.305
165.469	299.43	195.373	201.465	108.115	318.399
158.948	301.241	188.081	201.72	109.688	313.202
164.745	302.99	181.422	199.92	111.291	308.186
161.643	307.547	175.807	203.492	111.659	303.305
163.244	301.265	188.377	199.757	137.408	308.075
157.61	295.261	179.328	188.578	140.452	292.857
149.832	289.517	175.589	185.835	126.504	295.955
144.966	283.692	174.192	183.797	133.872	299.269
106.566	278.09	167.933	182.299	136.718	303.248
105.892	272.668	125.163	181.239	151.219	304.573
105.557	262.746	102.802	180.757	148.93	304.656
105.47	267.626	86.5941	180.857	148.438	304.861
106.882	262.735	85.5648	174.523	149.148	307.089
126.312	257.847	87.0805	176.112	156.483	308.089
134.783	253.372	89.607	178.346	167.491	309.136
137.896	249.236	88.9167	185.507	188.372	310.245
139.735	245.244	91.3815	188.984	207.655	311.648
142.264	241.781	93.3086	192.419	214.772	312.456
146.315	238.468	84.1621	186.996	214.681	307.797
176.915	244.164	84.2204	189.68	210.492	302.012
177.14	240.604	134.444	192.748	207.204	306.269
151.778	239.261	138.139	192.435	122.587	300.489
149.18	237.748	143.545	191.252	117.173	295.02
149.813	232.87	148.573	190.602	174.396	284.632
74.3159	227.204	150.668	190.542	182.809	279.376
68.0472	221.664	149.283	190.959	188.101	274.476
110.223	209.883	151.634	186.638	199.407	269.525
240.952	209.971	150.374	230.056	201.87	264.735
237.097	208.3	220.348	215.864	201.556	270.583
200.348	206.053	213.475	218.495	202.831	266.258
168.012	204.219	208.403	216.878	155.405	262.162
156.741	203.448	204.08	197.819	131.452	258.432
153.976	206.141	201.458	195.536	123.118	255.116
151.905	219.209	199.155	192.471	137.021	250.734
150.703	220.336	196.719	193.172	139.946	248.151
150.772	219.74	179.553	192.071	148.973	254.46
152.324	220.138	170.673	189.437	159.391	252.591
144.774	221.7	172.105	185.489	187.226	250.431
140.852	223.475	166.731	181.645	192.896	222.657
133.937	225.54	186.665	178.146	204.967	222.785
107.198	228.574	151.304	168.483	216.345	223.867
100.515	263.426	138.793	166.79	219.635	236.315
100.667	268.488	137.842	165.363	186.023	236.418
98.5756	279.969	104.444	164.856	157.66	236.918
97.785	286.631	120.089	175.526	133.209	238.129
97.5402	293.626	130.208	176.775	133.806	239.792
97.7355	300.943	225.02	165.513	135.529	241.755
99.4689	260.086	218.385	168.546	138.514	253.811
101.752	261.649	211.802	171.6	141.742	257.556
104.004	263.821	205.056	175.506	149.172	293.361
104.778	281.791	200.34	177.626	153.238	298.989
124.336	284.71	191.065	180.531	140.979	304.96
155.322	287.568	186.33	184.056	138.612	257.076
161.012	276.194	182.707	184.79	135.668	259.392
165.229	279.688	179.422	185.259	133.498	261.613
164.036	283.074	190.843	172.014	131.833	279.976
162.358	283.243	189.833	172.4	192.075	282.961
139.155	283.25	179.212	173.29	192.9	286.271
137.97	296.1	165.992	174.583	191.605	289.882
139.231	296.862	148.931	221.395	192.022	278.422
139.913	297.529	118.955	202.284	160.925	279.868
141.176	298.525	110.186	200.39	168.309	279.849
141.378	299.803	107.919	160.781	142.447	292.595
73.0602	301.091	111.57	161.121	137.944	293.104
72.8567	292.397	103.191	168.687	133.844	293.796
194.338	294.596	104.05	167.098	166.411	294.397
230.518	302.22	117.268	247.113	177.016	295.895
194.505	296.113	119.872	248.903	177.352	297.276
158.245	289.915	130.869	251.363	178.676	299.023
119.981	277.792	114.906	254.492	180.303	290.216
106.199	271.954	204.948	258.219	181.405	301.353
106.298	266.348	197.835	266.142	182.775	297.025
103.6	271.256	190.862	270.96	185.404	291.319
114.071	265.979	184.429	276.182	122.391	285.108
123.325	255.4	178.728	281.816	121.392	273.079
99.8132	250.287	180.341	227.62	122.136	267.16
97.9764	245.54	175.293	229.841	123.955	261.582
96.1685	241.113	170.71	232.814	131.19	266.765
93.6976	236.91	168.273	236.577	131.718	261.113
93.3667	233.24	162.736	241.008	131.882	250.691
91.1553	238.148	159.772	249.375	131.893	245.662
90.2441	235.215	127.337	255.02	132.082	241.038
90.0406	232.582	109.939	260.969	132.47	236.545
90.3457	230.774	106.696	267.176	121.09	232.498
92.8837	227.46	103.073	273.759	121.1	237.671
96.1845	226.057	99.8368	280.562	120.921	233.838
97.754	220.497	109.507	287.843	121.028	231.375
98.8084	214.489	113.089	294.467	119.93	228.92
109.068	218.373	114.114	242.918	141.115	227.217
111.65	212.943	110.134	201.518	146.082	225.643
149.529	208.125	106.054	195.606	165.822	221.396
152.685	203.65	196.508	191.718	160.33	215.685
152.419	200.155	188.649	182.324	146.361	219.431
136.97	197.279	180.481	178.618	332.718	213.591
108.631	195.432	172.26	178.459	305.347	208.229
100.444	192.342	158.266	200.876	305.65	203.106
101.969	199.105	132.664	209.16	305.115	198.986
104.065	198.612	116.351	211.98	307.119	195.766
106.936	199.457	112.542	215.803	308.984	193.44
145.551	197.896	110.325	220.457	302.375	191.4
165.7	195.631	109.911	225.842	304.126	196.569
132.537	193.546	109.891	231.797	300.404	193.971
133.963	192.799	106.548	239.537	301.887	194.097
130.374	224.513	102.934	246.191	290.794	195.956
114.632	226.533	103.096	253.104	276.217	189.652
85.6798	208.786	107.499	260.392	290.47	183.473
68.5328	208.497	109.579	267.867	289.286	179.187
67.0205	208.919	143.382	276.827	287.942	178.662
65.025	210.599	202.567	284.668	281.305	211.264
59.2733	212.385	192.506	292.633	283.384	219.162
60.1074	214.691	185.227	300.643	283.383	216.263
166.662	247.292	176.078	307.965	284.456	198.035
170.399	252.086	166.711	244.48	286.677	201.69
172.788	257.84	134.677	236.95	285.834	205.479
175.238	264.31	114.937	148.631	278.211	210.177
187.031	271.357	111.325	143.806	276.515	213.191
190.746	284.635	108.232	218.48	273.702	247.066
217.523	292.734	102.485	227.121	274.554	252.519
213.539	265.094	212.336	234.717	275.74	258.895
216.338	248.796	201.708	258.369	271.121	265.886
197.085	249.952	193.009	267.611	261.577	273.348
174.92	251.411	187.347	275.641	258.552	287.694
164.839	253.285	175.993	283.719	273.23	296.104
160.159	255.333	163.242	291.87	270.127	246.261
155.337	272.978	119.34	300.1	269.405	245.921
101.83	275.97	112.871	308.407	275.51	245.647
100.402	279.256	113.671	316.787	271.126	245.827
98.7634	282.898	108.99	333.413	270.74	246.445
99.4663	286.697	105.98	341.377	267.505	247.617
85.6801	274.407	184.661	357.879	267.418	249.178
87.6966	274.19	175.61	343.695	267.349	251.139
89.807	286.119	167.483	338.753	266.815	251.354
126.149	286.458	128.39	334.058	270.736	254.117
127.917	287.029	119.057	231.443	269.153	260.787
131.585	287.898	113.499	256.283	261.476	264.534
105.208	288.886	108.851	264.945	258.494	267.885
108.267	290.554	104.522	273.582	258.072	270.907
108.022	292.389	177.826	282.288	257.804	285.045
108.704	294.282	168.721	291.041	258.901	284.779
107.766	306.724	140.791	299.859	272.342	284.908
107.324	290.977	121.924	308.708	268.867	285.407
92.1906	284.797	117.955	318.705	265.469	268.544
92.5444	272.039	113.163	327.649	259.857	269.877
120.615	266.255	107.346	336.606	256.744	271.316
123.638	270.636	103.598	345.583	251.62	273.129
124.659	264.624	196.18	354.343	249.321	285.07
126.27	258.915	186.489	355.567	245.664	287.104
127.388	253.239	177.646	352.146	244.211	288.71
95.2621	247.738	165.244	348.003	242.071	290.609
94.356	238.173	121.892	343.89	237.928	289.852
93.7237	233.37	116.151	339.796	237.893	283.419
92.9925	228.794	112.465	286.593	237.907	276.596
91.5029	232.705	109.872	314.965	238.779	259.45
93.8404	225.76	106.751	335.959	240.541	263.444
77.0243	222.99	221.417	311.637	239.399	256.796
92.2003	221.083	212.635	264.111	232.482	250.411
93.383	219.593	203.596	260.972	231	244.151
92.8859	218.165	193.219	255.488	280.982	237.876
74.1808	214.441	183.635	251.298	275.299	231.984
67.7539	217.413	173.95	248.521	269.143	226.354
69.6369	211.202	139.426	211.204	260.115	227.699
70.7339	205.228	118.604	216.998	257.461	210.424
72.9132	199.924	113.982	223.483	252.409	199.776
76.8744	194.865	123.627	229.723	246.045	213.134
145.296	190.863	118.376	235.762	242.689	212.937
147.387	187.524	222.993	241.812	238.97	209.157
154.602	185.421	214.655	382.498	116.252	202.733
154.191	217.278	206.938	381.316	122.744	195.886
158.564	215.363	199.532	380.452	129.124	178.138
164.567	186.509	192.707	379.711	134.949	158.23
167.175	188.886	185.815	372.304	153.791	146.133
174.823	185.036	170.483	372.029	173.674	163.955
180.55	168.825	150.946	371.812	183.541	162.517
194.907	152.174	130.296	351.751	192.07	161.429
199.833	147.082	126.146	351.072	201.358	160.273
215.726	174.565	123.131	354.077	210.549	158.608
211.407	194.211	119.39	353.558	211.894	161.778
210.297	194.368	195.843	345.164	220.374	160.49
203.867	192.125	127.725	344.472	298.273	138.654
197.443	180.068	145.19	344.436	291.932	158.797
187.751	193.071	147.428	344.555	284.816	159.697
176.779	201.153	146.522	322.505	278.339	161.073
169.365	231.385	160.944	323.954	272.557	161.243
161.64	235.914	146.514	337.293	265.359	161.094
156.496	241.653	144.407	334.962	260.958	160.996
149.406	247.953	142.601	330.105	256.191	228.661
155.427	255.152	140.916	325.178	250.465	237.903
92.1244	262.759	141.924	319.87	244.808	189.592
118.542	271.015	143.592	320.324	239.483	215.803
120.957	279.365	147.174	320.756	231.487	236.394
124.425	293.99	139.375	321.066	226.274	244.984
99.9334	255.489	105.569	333.614	220.528	251.498
100.717	255.218	98.5488	334.804	216.116	321.634
101.387	255.238	97.4046	334.335	213.275	330.58
128.121	255.715	96.6304	323.433	129.481	339.355
100.21	256.402	97.7204	318.367	136.264	187.911
99.738	257.829	118.002	313.06	143.673	189.905
99.7775	242.628	129.263	307.958	119.729	191.243
115.075	244.69	134.277	312.838	138.293	192.656
114.778	261.45	135.906	307.915	200.217	193.397
115.59	264.315	143.186	303.201	179.989	214.004
115.995	267.44	156.28	286.839	189.864	201.016
118.323	270.99	103.577	283.415	198.022	203.813
119.885	274.656	112.586	290.764	196.895	207.208
88.9808	278.599	110.61	300.648	111.258	211.043
88.5463	279.931	109.163	303.902	111.538	215.024
87.5568	294.428	107.409	307.507	292.589	216.672
86.8329	294.283	104.927	311.592	282.83	240.327
87.3984	277.141	103.784	312.746	274.559	242.339
177.449	277.609	103.259	303.569	267.413	242.829
176.623	278.289	105.158	303.695	260.151	241.775
86.2817	279.713	107.413	315.128	253.54	241.384
87.3828	281.272	109.245	316.155	245.656	220.806
88.4929	283.152	109.246	317.345	240.177	221.642
108.645	295.178	109.521	318.226	236.131	223.025
84.9159	297.083	111.252	319.743	230.102	240.947
84.155	298.744	113.034	318.264	227.425	243.594
63.6024	297.874	112.747	312.631	132.237	246.742
62.137	279.983	139.213	306.946	114.83	250.375
62.7111	273.445	140.535	311.445	124.847	254.436
64.3837	267.187	142.027	300.496	136.322	258.467
66.4516	260.855	95.0463	295.064	167.886	263.314
67.9578	264.858	97.8188	289.942	185.869	286.578
68.602	258.682	97.3243	284.957	177.773	259.709
67.8224	252.6	176.859	279.941	183.301	258.912
69.1847	246.622	102.507	275.147	188.989	258.58
71.6542	240.888	99.9954	270.524	194.513	258.771
78.4487	235.468	125.612	276.704	199.827	259.24
80.078	230.175	126.009	272.436	195.85	260.162
80.5226	228.746	127.708	268.611	183.577	261.512
81.9264	208.268	131	265.008	175.038	273.25
93.7767	222.654	135.309	260.522	166.679	275.588
112.857	218.377	132.951	257.654	129.482	277.874
115.31	204.74	134.233	255.327	116.499	262.051
116.891	198.256	173.461	253.18	106.638	263.923
118.92	192.306	155.398	260.154	100.83	266.15
135.605	186.656	176.761	231.816	96.3437	268.721
135.597	181.763	183.679	232.487	107.913	270.811
137.574	159.156	190.36	246.264	110.18	275.822
136.623	167.97	215.226	247.474	113.984	266.041
139.379	166.9	221.596	258.426	118.482	260.913
137.567	165.594	227.428	260.111	141.34	253.467
145.138	165.281	224.375	262.875	174.961	246.141
152.746	165.8	221.658	266.371	284.358	238.854
155.219	145.254	219.496	302.99	277.472	223.96
155.407	143.681	121.458	308.461	271.874	223.82
156.381	142.659	117.694	313.849	264.955	216.984
178.279	165.013	143.732	276.553	258.286	210.155
176.087	165.491	141.579	280.132	252.706	197.865
182.802	167.005	140.254	282.934	247.873	190.049
184.682	166.853	141.368	285.972	243.699	187.115
216.187	166.493	171.501	289.175	238.978	181.675
212.285	166.832	150.744	292.606	230.479	192.746
204.759	167.846	206.631	295.137	220.394	185.77
199.897	154.866	201.34	295.667	215.053	171.042
198.686	179.318	197.851	295.966	209.115	170.184
192.186	219.651	185.754	309.67	204.017	169.36
184.162	231.608	190.698	310.088	199.017	161.749
174.968	238.843	196.601	310.791	194.696	150.228
160.583	246.911	200.469	300.563	114.64	306.586
156.125	255.247	205.59	302.134	118.808	316.2
158.416	263.909	126.03	303.741	123.188	326.706
135.877	272.235	118.944	305.656	128.852	188.418
111.496	333.299	112.872	302.609	122.275	191.695
108.585	341.56	174.899	306.526	139.395	195.809
95.0358	186.393	179.79	300.237	158.597	200.557
95.1993	186.57	185.373	294.361	173.54	204.793
96.497	187.187	200.979	288.647	180.906	242.154
94.6992	188.547	201.309	282.946	186.185	243.3
93.3566	190.335	201.671	277.352	175.116	213.683
106.012	246.704	203.825	267.312	166.174	216.367
106.559	246.231	207.374	272.391	134.191	215.854
106.804	245.811	195.763	267.231	115.891	214.463
107.275	245.625	199.351	262.426	110.039	213.956
107.792	246.093	200.237	257.896	101.366	214.308
109.501	246.969	197.147	253.58	97.1786	236.541
111.262	248.47	182.191	249.478	106.089	238.775
111.21	250.178	136.69	245.938	109.787	241.836
82.4372	270.099	129.275	242.514	113.625	245.607
102.84	252.656	158.245	248.524	118.423	223.048
160.331	259.148	156.743	244.36	155.998	227.395
162.378	262.801	159.393	242.729	176.738	232.169
167.384	266.596	167.203	241.514	187.804	254.661
163.424	270.604	182.459	237.841	198.376	259.878
166.306	270.445	188.016	231.993	208.072	258.598
80.677	284.446	218.718	226.156	217.428	257.083
63.1688	284.441	220.801	213.201	225.463	255.95
63.4664	284.727	225.841	212.437	234.133	255.471
64.3427	285.313	203.813	210.298	248.807	255.741
69.8283	269.241	196.473	207.835	298.036	256.298
71.8924	270.465	186.308	206.732	295.784	243.11
72.9495	272.088	148.139	206.968	292.122	244.868
72.9724	283.541	124.653	210.194	288.556	247.197
73.0876	285.94	126.874	224.001	285.497	249.613
74.22	287.454	147.384	223.2	281.616	251.259
75.5093	289.248	148.974	223.434	275.381	253.137
78.232	291.305	159.838	224.431	269.692	254.662
82.816	286.396	177.387	226.462	264.349	266.748
88.8097	279.598	202.444	228.07	254.867	271.301
101.233	262.486	209.118	230.859	249.891	274.028
111.529	266.232	189.482	266.281	245.774	258.485
126.308	259.576	132.278	271.096	240.133	251.607
127.203	253.095	132.43	282.828	234.557	244.13
129.205	246.761	133.848	289.362	110.792	236.634
129.093	240.372	136.326	296.063	114.602	237.387
130.211	234.313	140.213	302.994	118.202	229.657
129.917	228.498	141.925	255.292	127.016	221.889
138.121	223.074	152.99	256.95	155.352	214.189
140.113	211.791	151.008	258.975	173.822	206.44
142.81	201.821	151.867	276.881	177.184	198.708
144.989	199.76	136.862	279.689	169.219	183.734
150.846	212.579	132.408	282.76	128.077	169.663
156.022	212.024	128.374	286.274	115.84	158.981
163.875	211.512	125.719	290.036	109.855	151.151
166.393	205.518	124.892	278.506	103.885	148.053
169.679	198.352	142.165	279.019	114.946	145.573
174.578	185.425	139.681	278.874	119.628	144.397
174.277	168.985	137.935	291.579	124.041	242.413
173.994	140.742	136.927	292.064	130.432	243.564
177.466	164.381	191.102	292.937	160.527	244.633
215.6	162.511	191.789	293.596	179.887	252.378
211.195	161.577	191.257	295.281	189.041	236.469
208.964	160.135	189.773	296.635	198.868	239.465
200.819	159.583	190.365	298.597	209.306	242.161
191.198	161.034	191.206	311.528	216.13	245.096
189.745	158.792	153.982	300.144	224.646	248.22
189.069	155.091	151.646	296.87	229.74	251.506
184.435	159.364	158.599	290.695	233.51	252.12
178.017	159.987	166.391	284.329	237.903	258.835
167.219	161.792	156.194	272.185	245.99	251.52
166.835	161.253	204.892	266.136	253.068	242.926
143.847	160.722	135.604	271.086	260.881	220.955
108.364	232.43	129.228	265.586	268.979	212.616
104.304	175.327	164.381	259.528	270.278	204.879
69.9221	193.818	152.379	249.184	264.945	197.037
71.9559	231.103	207.754	244.118	259.129	189.137
74.8791	239.708	207.286	239.345	254.886	189.394
77.3382	248.243	207.261	234.777	251.931	161.353
76.177	256.515	171.129	230.685	248.707	348.196
77.3939	313.624	165.143	231.861	244.045
100.475	322.327	184.063	229.235	237.571
102.13	331.41	183.91	226.752	230.464
101.153	180.158	184.451	225.061	225.892
91.5657	184.514	184.966	223.675	221.547
100.634	200.278	185.575	219.919	217.072
110.567	201.666	185.764	213.958	213.025
121.35	203.691	187.411	217.544	111.937
122.541	205.67	187.293	211.449	115.857
122.765	207.103	130.919	206.158	119.492
131.677	208.271	128.48	201.12	140.102
136.938	213.408	127.233	196.827	167.93
139.853	214.947	127.648	193.401	159.22
145.687	217.025	129.363	191.034	120.916
151.559	219.674	137.523	224.459	112.812
157.28	222.915	138.285	221.229	107.143
161.802	226.445	138.388	191.917	102.646
163.486	230.45	138.527	192.205	129.819
165.733	232.639	125.575	193.993	136.065
164.775	234.031	125.69	185.02	141.48
164.079	237.384	125.74	176.268	135.947
167.452	236.754	126.819	172.715	166.438
220.433	236.194	126.752	199.218	182.729
212.683	236.197	126.916	205.584	196.858
208.921	236.687	125.961	213.301	202.635
197.096	237.646	126.273	209.424	207.336
191.135	239.11	125.268	194.031	204.157
186.71	257.877	125.631	199.102	210.402
178.192	260.44	125.944	204.816	216.373
174.94	263.467	125.855	208.339	218.529
172.808	266.945	126.199	240.766	224.706
183.513	248.622	126.777	245.787	237.653
174.245	261.947	116.002	251.799	248.638
163.162	275.003	116.55	258.484	256.43
156.016	274.605	116.388	265.936	248.007
109.799	274.489	116.458	273.712	238.412
104.455	274.96	114.785	282.062	231.391
139.792	275.385	145.723	297.102	117.124
68.6135	276.508	158.566	252.96	119.563
70.4372	277.91	197.636	252.678	130.751
91.549	262.995	187.541	252.512	123.797
90.8924	274.293	157.817	252.79	118.347
92.8325	276.534	138.612	253.461	112.931
93.2261	278.08	141.956	254.657	108.733
93.8011	279.916	142.068	256.248	131.139
95.5638	282.105	141.015	241.506	125.728
87.3637	282.369	118.69	258.359	128.816
87.5931	275.344	160.456	261.165	130.757
88.7173	277.721	126.97	267.806	134.232
88.3583	270.441	136.339	271.499	147.372
88.28	254.573	125.068	275.429	162.389
88.2559	247.928	121.791	277.759	186.253
130.9	241.305	118.049	292.296	194.564
135.867	234.646	118.812	292.068	203.474
141.95	228.367	120.802	292.294	212.244
146.22	222.092	125.166	275.125	220.806
148.429	222.578	158.892	275.245	228.341
155.752	217.032	176.211	276.981	233.15
154.818	211.454	154.351	278.488	224.98
155.991	206.375	140.305	280.323	217.157
157.869	202.01	130.158	292.475	210.751
156.812	195.596	124.816	294.492	142.272
156.633	192.461	121.906	296.132	147.639
160.537	190.339	118.461	297.9	135.917
219.498	202.196	115.594	293.582	146.308
218.601	201.525	110.514	275.66	180.063
213.534	201.329	110.19	269.145	200.093
205.399	198.181	111.157	262.73	206.346
188.037	192.485	113.681	266.869	212.07
180.862	181.214	116.387	260.408	208.65
174.83	144.787	141.484	254.086	215.313
170.575	159.728	170.333	247.926	211.034
173.203	157.238	180.44	241.852	201.733
170.867	156.066	190.938	236.042	191.496
169.051	154.819	188.678	230.655	126.044
102.678	154.162	181.394	232.28	129.337
124.936	155.34	173.171	215.76	131.75
84.2692	156.382	155.279	206.034	134.463
83.9195	153.818	132.766	219.991	138.991
86.1644	154.856	127.696	219.256	160.333
87.702	154.864	126.042	213.113	136.218
88.2107	157.155	125.384	206.031	141.306
88.7869	155.787	98.0793	192.984	155.914
91.3426	155.123	102.277	186.754	133.512
83.8063	219.676	104.393	169.106	129.822
83.4233	220.522	107.377	151.67	125.262
83.5902	236.606	108.595	168.261	122.167
130.557	207.698	103.462	166.448	118.278
134.867	232.985	102.401	165.037	109.57
139.19	240.388	101.79	164.276	109.939
145.01	303.191	101.18	160.692	111.903
148.888	312.49	101.768	165.709	114.339
149.104	322.398	103.868	143.232	133.364
149.243	332.56	107.313	141.997	154.946
149.585	174.063	108.673	164.021	177.247
148.971	190.256	111.243	163.975	183.928
218.708	191.234	125.025	165.292	181.008
213.949	192.705	130.793	166.013	164.721
209.654	195.056	133.831	165.179	155.038
206.696	196.513	138.026	164.101	138.075
204.904	198.217	151.364	166.548	126.272
201.932	198.995	164.576	167.385	123.295
187.785	204.135	183.089	238.088	121.646
178.401	205.798	189.236	185.566	121.356
170.338	208.202	197.291	210.786	97.5075
172.87	211.075	203.556	235.107	101.536
170.44	214.635	204.434	243.313	105.589
158.725	218.427	197.789	251.904	107.629
158.943	222.351	190.995	257.753	108.899
108.687	223.304	182.809	268.71	103.795
85.683	247.659	100.471	330.642	102.886
86.7846	249.622	104.451	339.405	102.271
108.094	248.671	106.47	180.548	101.917
132.573	226.786	108.555	198.81	102.732
137.282	226.739	111.384	200.059	108.546
138.752	227.259	106.395	201.904	112.275
139.138	228.319	106.907	204.182	122.095
223.077	229.914	106.773	205.493	136.559
216.926	248.192	116.651	207.008	139.539
209.692	250.961	117.782	207.689	142.623
204.92	254.233	119.306	213.353	147.869
200.071	257.951	120.543	217.911	155.436
196.358	262.069	123.191	220.965	180.001
193.682	266.183	138.577	224.548	185.614
194.614	250.979	150.058	228.471	191.802
178.651	266.243	159.855	231.428	198.976
180.304	265.147	162.795	232.608	204.663
171.146	264.661	166.988	258.382	201.003
163.488	264.692	186.731	236.317	194.152
158.581	264.957	186.919	235.622	186.722
149.399	265.616	188.141	235.341	100.504
112.193	266.729	189.807	235.736	102.987
156.199	268.291	191.933	236.482	104.423
113.898	280.081	195.173	237.867	105.136
96.7271	282.601	198.189	256.649	109.286
120.297	266.995	201.135	259.139	108.97
222.443	268.614	201.443	262.042	109.224
215.72	270.637	100.488	265.43	110.965
208.744	272.932	101.614	267.621	112.997
203.471	275.605	102.689	251.186	115.511
195.363	281.226	106.448	256.894	123.592
190.598	273.721	105.947	260.937	128.725
186.439	259.043	105.834	274.212	139.049
183.189	251.686	107.416	274.465	149.094
182.092	236.5	110.204	274.187	180.759
194.679	229.778	112.988	274.454	187.372
185.154	223.027	114.709	274.978	188.346
172.37	222.829	111.726	275.886	180.29
162.129	216.427	118.545	277.159	176.237
154.254	204.189	152.014	262.086	174.975
113.852	198.725	166.84	273.414	177.84
109.904	193.734	182.817	275.822	181.16
107.992	189.242	184.805	277.404	183.362
104.336	185.851	179.805	279.183	185.759
105.042	193.753	165.06	281.272	132.365
105.431	191.675	162.115	283.566	134.511
117.283	191.055	163.42	279.084	119.288
118.991	191.049	172.902	281.707	121.762
119.234	188.875	177.326	274.371	124.846
221.52	175.844	196.91	266.981	124.643
214.514	145.155	130.169	251.155	122.22
207.578	232.557	134.113	244.406	120.396
201.503	238.09	136.764	237.734	128.273
195.254	280.035	120.995	231.052	129.196
189.744	284.093	123.717	224.767	130.754
181.138	293.804	125.832	225.251	131.348
176.963	303.957	127.257	219.318	133.471
183.538	313.672	125.114	213.577	138.296
180.855	323.368	123.25	208.215	134.507
181.607	333.438	130.971	203.434	140.053
176.864	182.048	131.555	199.152	140.292
167.339	183.841	133.015	192.921	134.307
152.742	186.314	134.163	190.384	137.654
111.31	187.497	135.17	202.107	225.767
107.713	189.212	137.743	201.021	216.48
104.906	189.886	112.894	201.014	206.342
102.667	209.656	113.941	199.173	199.283
101.067	211.748	147.303	194.622	191.359
108.712	199.423	144.46	182.336	130.098
127.982	202.683	141.884	149.207	125.724
114.365	206.443	121.408	156.456	188.429
117.022	210.639	122.894	155.484	187.652
114.09	213.046	125.561	236.624	165.182
110.227	235.787	128.545	247.22	144.318
106.113	237.582	137.223	230.022	131.578
207.494	239.555	142.392	238.406	131.768
200.617	238.324	142.588	293.358	130.275
193.028	237.644	136.496	312.116	128.2
186.81	237.556	130.588	322.162	124.628
181.051	217.817	147.033	332.263	120.849
175.717	218.968	147.498	186.164	125.644
177.741	236.082	135.365	187.774	127.536
172.887	238.574	135.016	189.292	128.057
169.406	241.611	130.55	190.396	106.132
168.149	245.182	223.875	210.044	104.284
164.697	249.097	215.153	211.909	190.829
157.939	253.41	227.535	214.475	133.325
111.218	257.982	218.224	202.402	135.643
107.681	281.64	207.865	206.022	139.283
104.183	281.576	201.321	210.139	146.16
100.981	255.388	193.251	213.645	165.494
97.969	254.809	203.857	214.643	139.008
96.0259	254.75	194.267	238.208	144.54
105.002	255.044	336.679	240.449	150.947
107.288	255.887	317.492	240.08	134.718
110.433	256.937	317.929	239.142	140.481
114.012	268.137	318.763	238.825	147.472
111.296	270.214	321.046	239.248	142.212
107.103	272.895	314.302	219.616	148.136
103.508	274.449	312.974	236.824	151.207
193.987	276.403	311.377	239.101	124.871
186.987	261.336	310.613	241.998	136.718
179.298	263.928	298.121	245.368	144.087
181.824	266.689	285.834	249.243	142.174
175.488	277.49	284.248	253.433	140.702
169.68	270.309	309.674	257.973	96.5363
162.542	262.78	304.319	262.863	96.449
143.962	255.233	304.688	284.23	109.317
121.309	247.714	303.463	257.384	95.9657
116.609	240.383	305.552	256.63	133.635
113.831	233.008	307.115	256.308	137.712
109.52	224.726	300.826	256.613	142.392
104.228	217.781	298.529	257.129	146.287
101.006	210.904	295.331	258.179	149.68
97.6338	197.469	296.708	269.43	174.887
107.52	191.836	292.211	271.449	124.431
111.508	185.863	288.269	273.962	134.386
108.942	181.067	279.742	276.01	126.404
104.621	198.671	272.109	277.692	120.454
187.565	176.209	293.639	262.372	198.352
190.456	158.606	292.075	264.732	209.082
182.089	145.802	291.011	267.507	232.239
174.087	145.766	283.068	279.721	198.188
166.601	145.311	286.021	275.18	180.341
138.79	143.444	286.142	267.39
116.79	294.72	287.405	259.978
112.956	304.491	289.958	252.455
109.632	315.148	288.763	244.966
108.83	325.737	281.355	237.479
108.532	178.459	279.548	230.189
107.296	180.089	276.868	222.094
103.114	198.291	277.576	215.085
97.8451	199.629	278.86	195.313
104.506	202.16	274.152	187.453
107.964	205.195	264.589	184.166
107.927	209.275	261.734	197.592
137.829	213.541	284.691	181.834
192.185	202.916	280	172.089
183.022	203.641	278.36	157.678
175.521	225.613	274.063	157.161
166.073	227.526	273.168	155.407
137.215	229.54	268.167	145.327
114.496	227.978	269.042	306.076
112.233	227.263	268.066	316.315
107.222	227.156	268.6	327.27
103.524	227.924	271.375	190.852
103.107	251.073	270.454	192.1
103.385	226.4	263.041	194.518
102.093	229.141	260.718	197.782
98.2159	232.426	258.75	201.857
138.948	236.278	258.429	206.478
137.627	240.437	259.797	211.046
204.514	244.98	283.327	249.267
193.827	249.91	279.405	218.197
185.68	270.937	272.964	220.095
176.001	269.563	271.965	222.744
167.708	268.9	268.571	221.649
148.919	244.837	265.058	220.474
115.18	245.192	264.171	220.106
110.966	245.975	260.31	220.629
107.58	256.266	259.404	243.384
103.445	258.135	260.381	245.733
98.6716	260.483	259.568	248.79
97.4635	262.782	262.471	225.386
216.276	264.442	261.216	229.302
207.837	266.375	254.449	233.624
200.343	268.775	252.328	238.319
191.935	271.618	251.858	261.141
179.956	266.688	274.733	265.539
168.329	269.224	270.661	264.946
160.421	266.635	267.352	263.402
115.677	259.218	261.747	262.433
111.123	251.975	258.372	262.06
107.404	244.451	253.131	262.372
108.315	236.876	251.25	239.388
104.579	229.4	247.443	249.575
202.246	229.355	245.72	251.396
189.274	221.643	243.694	253.748
185.28	206.225	239.806	256.184
178.809	198.996	239.758	257.814
165.517	191.982	239.397	259.735
126.617	185.447	240.576	273.866
112.709	179.019	241.83	278.139
112.163	169.301	242.419	265.317
109.084	153.643	234.339	261.164
104.625	151.582	232.155	253.624
188.88	150.267	285.157	246.136
178.045	149.657	266.971	238.651
169.442	149.826	260.512	239.369
161.991	140.413	257.842	231.66
120.817	308.404	254.211	223.744
115.751	319.148	249.393	215.845
110.024	187.542	244.532	207.99
106.539	188.179	240.692	192.576
175.498	189.827	115.052	185.377
173.769	192.667	121.613	177.213
160.684	196.277	128.307	158.159
118.703	200.636	134.452	152.986
114.278	205.512	164.414	150.239
108.125	208.446	171.71	148.256
104.099	245.403	181.505	147.201
172.85	215.404	190.191	147.321
164.488	217.578	200.014	187.437
128.208	219.472	209.774	192.464
119.291	217.676	219	227.231
114.182	216.878	220.608	227.807
108.495	216.748	293.92	229.513
104.487	238.289	286.158	232.29
185.062	239.992	281.283	235.791
175.304	242.73	275.184	203.321
166.485	245.996	268.357	201.873
119.913	223.411	262.822	220.864
116.46	227.427	257.414	221.622
114.321	231.959	251.126	222.127
111.355	236.783	244.73	226.339
107.058	259.423	235.972	245.399
103.018	262.115	232.416	272.951
198.56	260.208	230.629	247.096
188.353	258.696	116.575	248.393
178.915	258.041	123.232	245.962
170.781	257.824	129.906	244.002
122.201	258.371	135.818	242.871
116.392	244.639	156.937	242.426
112.714	246.232	174.874	251.161
109.057	248.112	184.793	252.734
106.127	250.832	193.128	255.026
103.469	252.609	202.489	258.051
214.495	254.379	212.007	237.954
205.328	256.418	213.243	239.727
195.42	271.917	222.043	241.912
186.307	274.504	311.683	251.4
176.944	262.052	300.517	254.683
166.429	255.826	292.82	257.377
119.332	248.203	286.093	260.073
115.286	240.673	279.486	263.169
110.915	233.388	273.385	266.49
105.387	233.803	266.259	262.285
226.86	226.122	262.001	240.206
221.808	218.428	257.483	240.787
213.428	210.379	251.539	232.88
205.568	202.457	245.722	224.984
195.093	187.562	240.434	217.094
185.771	180.33	232.249	209.27
176.604	153.501	226.785	201.496
167.212	152.76	221.669	193.845
119.426	149.602	217.737	186.22
115.056	146.93	214.157	164.424
120.177	145.308	133.235	160.253
118.619	144.528	140.304	148.314
229.157	144.793	147.75	240.349
220.332	183.471	122.892	242.012
211.82	187.629	160.963	249.283
204.002	192.52	188.953	233.939
197.638	197.699	187.809	236.56
191.322	232.775	197.457	239.349
183.602	233.56	205.928	242.282
175.999	235.453	204.171	245.885
167.577	238.368	213.544	248.651
131.401	209.437	295.898	249.02
127.465	207.493	284.009	257.912
124.931	206.519	276.2	250.722
118.195	206.392	269.291	242.002
118.308	227.081	262.306	233.215
212.298	229.075	256.221	203.589
205.002	232.051	248.424	195.495
196.959	235.765	242.934	213.66
189.131	240.299	239.526	167.694
182.511	245.137	234.661	160.821
147.026	250.686	230.327	238.745
128.416	245.471	132.351	240.055
124.437	251.602	140.169	231.488
121.372	251.629	129.399	221.545
118.972	249.522	122.845	212.653
198.489	247.972	149.589	224.999
190.309	247.131	173.448	215.307
129.2	246.94	182.878
124.588	244.808	191.033
136.376	255.864	191.244
139.457	257.668	204.54
141.533	238.354	187.69
141.814	241.064	178.986
141.482	242.566	170.272
141.586	244.451	151.741
156.206	246.676	104.735
153.486	256.059	101.506
152.566	259.355	102.866
147.239	261.961	105.109
146.296	264.649	105.686
144.399	267.729	106.142
142.733	266.981	106.454
143.65	244.877	106.268
145.589	237.467	111.167
148.856	237.735	114.153
143.734	229.84	118.119
139.119	222.234	142.67
137.809	214.503	173.628
128.75	206.909	299.436
122.4	199.569	294.336
127.08	191.702	288.796
134.268	183.631	283.592
167.424	154.085	276.075
168.186	150.179	268.03
168.873	146.417	260.67
148.944	143.075	253.737
159.234	140.462	246.785
141.74	185.147	237.5
98.2524	220.797	232.141
97.3055	220.882	227.054
96.8258	221.813	221.043
95.2073	223.983	218.461
97.2926	227.42	132.263
117.225	228.909	120.894
124.977	226.311	123.131
128.075	196.103	129.745
132.574	214.686	169.454
149.522	215.832	187.09
163.406	217.991	177.81
114.689	221.497	183.01
113.111	262.236	188.894
110.397	269.248	194.478
109.563	241.174	200.463
92.4214	238.933	197.359
92.2957	237.164	184.896
92.7374	236.236	176.326
111.898	236.179	167.782
113.49	244.908	127.122
114.235	246.754	116.723
114.625	249.511	106.92
117.716	252.04	101.185
118.375	232.628	96.6862
118.995	234.432	108.104
149.446	236.994	110.488
117.093	246.325	114.38
102.586	249.333	118.72
102.34	251.965	134.264
110.737	254.808	174.572
109.022	258.069	187.757
107.58	260.835	298.804
106.025	255.881	290.923
103.307	256.825	284.628
102.148	234.45	277.233
101.426	226.538	272.58
103.946	218.796	265.213
106.238	210.914	257.816
107.272	203.088	252.289
107.216	195.265	247.711
107.576	187.642	244.252
109.464	183.12	239.466
111.001	160.401	230.92
133.581	156.49	220.574
136.018	232.503	215.197
137.435	239.071	209.563
139.268	240.93	203.854
96.5931	242.851	199.298
97.5609	244.97	194.905
100.48	233.42	113.254
100.111	236.64	119.748
107.945	239.344	123.179
105.116	241.91	127.331
103.055	245.083	131.899
102.094	248.609	135.234
101.38	250.34	162.041
99.4653	250.896	173.781
100.452	254.409	180.066
102.142	245.785	186.49
103.389	237.192	189.917
104.36	215.771	178.208
126.853	199.773	169.071
129.56	192.014	151.572
130.033	209.39	118.006
131.6	162.19	112.97
134.728	158.138	104.186
139.484	244.945	99.7874
113.243	229.452	95.7327
149.184	232.081	107.764
141.121	239.175	110.234
146.138	249.388	114.548
154.731	235.583	119.515
184.088	226.809	160.944
195.648	218.028	178.436
225.256	197.676	189.977
231.913	215.41	201.545
230.652	194.313	211.923
227.905	160.587	221.663
226.433	238.567	230.425
119.347	239.958	239.205
92.1573	242.101	248.381
92.6396	234.806	276.272
95.2429	226.06	300.728
94.9232	214.48	299.815
92.9978	208.55	293.287
170.896	218.845	291.212
99.7378	179.395	286.493
96.8324	217.772	281.441
121.303	219.728	276.656
124.32	192.717	267.644
127.595	191.705	259.1
131.623	360.048	260.436
128.256	350.689	255.708
129.821	341.568	248.549
132.56	304.459	243.317
134.041	322.422	118.529
133.989	346.529	116.755
153.819	338.715	119.966
152.489	344.127	127.724
152.521	211.853	165.633
154.138	210.395	176.504
156.596	258.5	183.845
170.579	259.152	175.174
179.172	285.987	166.592
201.217	280.595	120.935
208.993	276.889	115.325
215.803	273.989	110.299
221.273	336.436	104.329
216.815	337.396	111.454
213.589	338.387	117.595
211.159	336.603	121.422
191.616	337.288	126.236
198.443	319.387	164.008
120.593	312.073	179.742
109.986	305.359	189.372
120.886	299.65	198.667
125.565	295.077	208.22
145.462	291.676	217.194
143.43	289.169	225.464
142.439	288.198	235.821
143.03	356.153	245.773
145.204	355.453	254.186
148.457	331.494	271.103
151.589	324.94	290.274
198.039	318.679	285.123
205.399	313.552	281.344
209.82	309.718	278.417
203.834	306.505	274.965
201.406	304.215	271.389
198.393	303.577	264.814
185.124	327.901	257.363
188.035	324.347	251.028
191.219	321.444	244.287
195.798	319.442	239.534
199.82	318.841	235.528
203.82	138.352	230.795
205.355	139.284	224.502
124.244	387.785	110.813
117.317	388.289	114.98
135.29	381.958	118.36
133.678	380.873	122.01
170.662	379.976	153.718
196.61	379.281	173.558
191.494	378.76	178.802
188.025	378.46	170.702
178.341	384.429	129.786
181.328	382.895	116.877
187.876	381.182	110.889
191.661	379.653	104.936
196.393	378.303	101.41
196.671	372.094	115.181
202.357	371.148	119.944
207.693	370.408	124.372
215.614	369.873	129.135
132.66	369.537	157.34
123.661	363.354	180.16
116.488	363.243	189.438
111.301	385.386	199.026
130.869	378.255	210.342
174.008	376.149	216.827
176.636	374.186	224.529
182.335	372.421	228.663
186.862	370.824	232.577
202.304	369.467	236.205
201.603	363.325	245.298
202.182	362.322	251.693
204.536	361.556	260.077
208.252	361.003	268.545
196.669	360.663	269.379
200.438	354.617	264.385
200.78	354.698	257.76
192.717	354.971	253.05
176.896	355.43	250.109
133.183	356.062	247.28
127.278	377.257	242.645
119.676	377.119	236.285
164.194	369.741	229.389
174.718	367.527	225.208
187.632	365.502	220.716
188.291	363.66	215.833
188.38	362.047	211.542
189.362	360.614	207.188
191.381	354.539	110.851
194.967	353.511	113.466
200.055	351.778	117.921
202.253	345.88	121.271
207.298	345.979	155.176
210.662	346.229	172.122
204.51	346.698	168.05
195.145	347.343	129.237
185.837	348.255	115.647
149.302	349.381	109.617
126.811	368.042	105.332
171.661	361.226	102.423
154.333	358.945	99.1117
153.573	356.858	116.551
158.091	353.26	121.769
175.535	351.773	126.329
182.039	345.773	134.016
185.55	344.711	174.368
215.459	343.886	182.337
217.614	343.304	188.291
222.775	342.894	211.595
201.955	337.129	216.173
193.175	337.243	212.271
183.113	337.532	218.44
139.53	338.001	223.606
125.361	338.724	224.85
127.153	339.614	232.514
129.156	359.78	245.133
133.742	359.229	254.872
173.963	358.949	262.601
186.727	350.393	255.655
203.506	344.499	246.981
207.875	342.955	240.497
213.273	337.013	117.406
212.109	333.618	120.879
178.382	335.081	124.381
121.682	334.608	166.398
142.245	332.654	140.246
143.657	332.913	124.994
144.393	333.444	119.165
146.478	334.173	113.968
161.058	335.143	109.008
201.826	358.845	126.445
203.635	358.287	133.191
171.348	350.216	138.847
135.243	341.528	142.584
135.532	339.854	134.683
136.92	332.56	142.971
139.121	331.453	168.046
142.836	330.518	181.175
145.097	323.786	195.112
145.772	324.09	193.367
126.859	324.641	200.186
126.849	325.385	207.678
128.232	326.402	213.33
130.846	349.198	219.322
135.395	334.727	230.192
136.216	332.816	240.541
125.21	315.112	249.014
127.08	315.413	239.824
232.29	315.978	230.589
148.94	316.782	224.182
147.733	317.846	117.517
156.587	306.312	119.661
151.054	306.654	127.693
147.925	307.186	123.633
147.801	308.04	117.922
149.259	309.127	112.816
155.07	313.294	108.462
156.21	302.471	129.442
374.151	297.46	125.089
121.961	297.802	128.021
131.544	298.4	129.654
126.836	299.296	132.547
122.653	300.439	136.261
120.283	296.572	153.809
119.668	278.587	185.271
139.848	269.532	193.624
135.783	260.696	203.022
132.177	260.417	212.116
129.17	137.9	221.035
127.465	136.983	228.493
126.201	136.951	231.992
140.238	260.163	224.154
140.554	286.812	216.318
137.536	307.839	209.706
135.23	245.335	140.29
133.901	250.01	144.695
133.592	257.628	150.439
133.509	258.547	138.584
178.898	230.685	155.497
178.979	239.292	198.385
178.068	248.244	206.816
178.458	248.988	214.187
179.578	250.67	219.789
195.601	237.646	215.555
194.837	238.743	221.674
193.274	241.215	215.502
192.658	219.316	206.865
192.244	221.211	197.513
192.936	209.009	139.985
210.046	209.806	144.867
206.631	210.95	132.596
207.19	212.758	137.681
148.855	204.621	142.429
150.455	206.545	161.24
157.711	194.629	182.183
146.756	198.517	200.09
153.44	201.005	198.566
161.087	188.394	206.318
156.942	80.1002	206.267
162.595	80.5929	196.212
169.706	81.3222	185.208
151.163	82.5063	141.304
122.956	83.9786	128.142
134.484	107.255	130.268
130.092	94.6173	144.13
125.217	103.38	148.45
126.018	104.215	155.884
145.976	107.669	134.442
144.757	117.698	139.13
141.986	120.892	144.453
138.76	121.267	131.671
172.032	344.033	134.163
153.529	342.112	132.57
176.986	340.275	127.838
183.115	337.309	193.921
208.56	335.818	192.897
207.542	333.8	184.641
207.868	331.914	159.596
194.279	329.512	140.479
194.58	326.415	136.668
195.041	323.814	134.577
195.678	327.589	131.786
195.732	325.484	127.881
195.902	323.594	124.518
185.675	321.657	122.255
168.809	318.636	127.514
162.057	315.742	127.451
181.899	308.762	128.63
181.77	306.376	129.448
182.777	304.149	125.739
182.72	302.224	166.959
183.749	317.126	175.37
185.061	315.223	130.876
184.978	313.4	126.658
184.004	310.837	122.843
183.667	307.784	125.473
133.509	305.105	123.228
131.363	298.254	122.116
130.61	295.534	119.549
131.079	293.476	124.873
132.992	291.663	107.999
134.165	290.051	105.01
141.396	288.717	208.056
134.402	287.414	172.413
130.476	286.382	136.493
134.257	306.904	138.374
137.646	305.013	140.761
143.839	303.1	144.819
146.716	299.942	164.597
150.372	297.238	202.648
145.558	294.536	128.735
141.233	287.485	134.771
145.584	285.258	140.173
171.8	283.464	144.42
130.068	281.687	170.379
126.856	280.38	138.469
125.034	278.978	146.18
124.264	278.029	152.683
125.283	277.194	135.119
127.349	275.43	169.728
134.567	296.545	147.594
135.101	295.02	131.498
135.122	292.257	147.048
135.375	289.244	154.567
122.805	286.474	143.147
123.065	283.932	146.096
124.034	277.117	149.263
123.983	275.115	143.516
124.047	273.402	138.353
124.094	271.911	153.435
123.136	270.6	161.535
123.554	269.547	162.236
120.828	273.101	161.997
118.712	267.289	102.639
118.045	264.804	105.01
119.505	288.363	106.302
127.199	286.614	106.774
127.761	284.563	106.785
128.265	281.368	111.708
128.452	278.532	95.3033
128.329	275.775	137.362
128.779	273.436	95.041
129.024	266.881	113.248
118.242	265.114	113.412
118.195	263.527	115.178
117.464	266.546	127.549
117.307	265.338	133.261
116.743	264.547	137.993
120.782	258.771	142.802
120.967	257.266	146.12
121.148	254.132	149.068
121.423	251.453	149.79
121.721	248.87	158.559
122.277	289.429	133.805
112.438	287.24	136.967
112.414	285.072	142.873
113.142	278.142	148.966
112.501	276.569	183.292
110.837	273.634	218.226
153.015	270.555	130.79
208.166	267.774	125.649
147.948	265.187	122.71
200.553	262.973	137.257
205.244	256.849	128.75
183.252	259.424	121.443
139.572	258.012
143.496	256.801
147.918	255.889
148.459	255.393
144.616	249.658
135.287	246.537
138.759	243.609
140.717	240.971
139.895	238.65
138.779	236.65
133.232	228.738
132.512	284.292
348.826	281.497
205.026	278.932
195.6	276.685
194.82	274.666
123.034	268.14
119.053	266.008
124.525	262.775
157.863	259.832
121.641	257.134
118.952	261.59
114.422	252.704
117.016	251.008
122.439	249.476
125.378	248.241
133.921	247.293
130.806	246.693
125.874	246.375
122.778	238.999
119.084	235.863
115.672	233.103
112.133	232.116
116.642	230.029
118.479	228.176
123.123	226.823
144.011	219.391
172.33	218.619
138.723	218.121
131.41	279.613
127.428	276.33
122.099	273.302
119.363	270.742
116.123	268.231
112.876	266.18
108.818	264.351
108.86	258.169
109.51	255.001
118.529	258.727
121.49	255.744
124.951	253.234
171.171	250.903
179.385	242.583
175.348	241.017
164.404	239.74
130.123	238.648
127.389	238.063
124.024	237.745
120.813	236.302
118.705	229.797
117.475	226.809
95.3179	224.101
95.4918	221.887
110.283	219.888
109.246	218.429
108.671	217.054
109.713	210.354
112.147	209.762
115.023	209.622
126.831	209.781
170.178	214.393
177.936	215.434
187.752	268.46
186.542	262.517
179.047	259.872
172.523	257.746
149.873	255.709
129.027	256.441
125.988	254.003
124.449	250.665
123.811	247.533
123.52	244.862
96.4238	242.38
99.4374	240.363
99.6466	232.461
101.117	231.151
99.7548	229.992
98.3308	229.358
97.2339	233.885
96.1543	233.417
96.1668	229.933
103.286	219.009
107.488	216.157
114.303	213.675
113.084	211.587
113.504	209.959
113.738	208.619
115.273	201.993
146.004	201.433
162.349	204.967
181.196	205.209
187.936	205.907
195.388	207.111
194.114	208.788
188.852	204.892
182.057	207.287
184.811	257.734
178.53	255.602
151.895	253.851
129.699	246.16
94.1392	242.78
97.656	239.522
102.019	236.545
104.836	233.965
107.534	231.767
108.634	229.961
103.417	220.697
102.597	226.08
101.874	225.127
101.425	225.039
101.989	225.348
103.682	222.346
106.922	211.374
106.753	208.355
108.215	205.619
110.745	203.397
123.958	201.555
134.762	200.206
138.851	205.399
151.499	196.723
158.983	196.402
176.481	196.745
182.179	197.458
188.354	198.838
196.027	200.66
203.187	203.049
204.058	199.763
197.582	202.974
191.174	206.245
182.275	208.712
184.522	213.71
95.5349	249.042
101.377	246.871
105.527	244.91
108.76	243.54
110.945	235.007
113.126	231.567
107.112	228.361
106.662	225.64
106.353	223.231
106.968	226.985
117.59	225.43
119.584	217.236
112.762	216.461
112.224	216.143
113.49	211.025
118.381	200.625
150.975	197.706
156.385	195.204
159.035	193.247
165.024	197.868
178.631	196.625
181.913	195.993
185.874	187.96
191.209	188.249
197.226	189.13
202.547	190.608
205.608	192.606
202.21	195.118
194.105	198.117
185.673	195.76
98.7245	201.126
102.459	203.51
103.817	206.24
106.013	205.954
108.497	205.154
109.399	204.618
104.666	243.198
113.828	240.459
114.267	238.136
115.404	236.089
116.784	234.576
118.843	233.043
126.129	223.802
155.415	220.347
158.546	223.051
162.598	220.351
164.558	218.227
168.977	216.508
194.309	207.324
188.058	203.401
186.679	199.831
186.115	189.918
186.468	193.11
188.857	190.881
191.52	189.229
194.282	187.902
197.32	187.126
96.7157	186.893
97.0052	179.758
98.8164	180.795
102.034	182.401
103.216	184.655
104.353	187.398
108.579	195.383
108.443	190.939
108.668	193.236
109.604	195.826
111.509	198.683
114.228	197.664
116.729	196.815
112.851	196.367
124.191	196.524
155.403	192.419
180.036	227.324
184.665	225.528
187.013	224.372
177.927	226.59
175.161	214.613
174.453	211.804
175.226	209.353
177.387	207.582
180.167	205.223
182.408	198.781
98.4373	198.398
101.533	198.661
102.138	198.779
106.254	195.975
108.825	199.379
110.413	195.767
112.922	184.9
125.537	182.445
127.209	180.553
131.738	179.181
170.169	178.34
178.022	178.096
158.061	171.292
130.762	172.498
127.009	174.353
129.259	181.179
146.87	184.336
177.509	188.093
187.295	190.761
101.624	185.531
130.066	188.403
133.806	190.84
118.809	189.398
120.952	188.51
123.568	187.919
125.856	188.187
127.869	184.247
125.44	184.492
123.938	239.259
119.328	235.327
131.404	218.542
132.45	216.571
134.205	220.311
134.935	203.365
136.393	200.604
127.514	198.712
129.608	197.094
115.371	189.831
117.835	197.569
119.152	195.266
120.647	191.54
118.294	187.741
148.444	184.071
146.889	174.058
124.099	171.914
125.821	170.503
126.327	169.459
128.264	169.198
130.154	169.62
132.47	168.287
126.157	170.456
111.819	173.354
112.659	176.803
145.263	180.419
142.378	182.61
139.636	185.275
138	181.001
139.545	182.579
119.001	181.18
119.768	180.104
121.27	179.641
124.157	189.458
126.71	176.084
137.095	176.325
131.631	176.756
138.045	177.766
134.081	214.553
139.957	212.504
132.63	210.174
128.087	192.034
132.596	187.849
133.522	188.763
141.975	186.49
136.131	183.965
130.106	179.812
147.237	176.042
137.39	165.867
140.033	163.393
133.84	161.804
127.939	160.68
145.357	170.739
147.934	171.316
135.852	173.034
134.092	162.581
128.27	165.876
142.161	169.041
141.274	172.002
130.368	174.517
128.616	180.513
222.607	180.698
214.987	180.966
232.904	168.151
224.834	168.716
214.858	169.674
207.068	171.461
198.206	171.369
224.109	229.375
216.234	219.57
204.083	205.709
198.041	203.533
191.135	201.758
184.467	200.854
207.837	160.558
197.489	161.982
189.021	163.673
181.785	163.827
191.444	161.797
166.612	169.426
353.535	213.258
331.959	206.425
333.697	192.134
320.868	192.695
322.277	164.653
322.796	162.494
324.353	205.741
316.445	201.024
315.146	248.633
313.612	250.161
301.565	252.342
289.562	255.172
286.034	258.598
311.179	266.226
311.034	270.776
310.414	275.688
312.264	281.058
314.855	286.612
307.839	237.783
306.755	239.501
304.18	241.897
303.031	244.999
304.119	248.765
291.921	253.129
279.169	261.519
312.441	266.888
305.098	272.564
306.226	278.648
305.005	284.952
307.404	291.364
308.64	229.104
301.922	231.798
300.505	235.237
296.548	239.396
297.698	244.109
295.79	252.856
289.304	258.632
286.629	264.643
281.893	271.017
273.114	277.639
301.948	284.527
300.134	291.787
298.95	203.609
295.947	200.264
296.247	197.674
295.672	196.157
295.92	218.528
297.48	222.463
293.017	226.365
289.617	231.002
289.557	236.226
286.914	243.418
286.758	249.631
288.675	255.941
282.306	262.66
280.852	269.652
270.778	278.119
265.133	285.545
295.147	293.145
293.201	300.769
291.423	249.529
291.053	242.193
283.624	234.879
285.581	212.616
285.614	206.573
286.63	200.749
289.278	194.759
288.191	190.638
281.034	187.547
279.413	185.732
277.411	176.153
278.193	185.998
278.944	191.343
274.158	194.028
263.386	195.738
261.689	197.66
255.035	198.967
251.211	206.426
283.03	208.943
282.167	212.5
280.349	216.929
273.601	222.108
276.211	227.912
276.153	235.5
277.414	242.044
280.13	248.843
278.551	255.993
271.006	263.378
269.077	272.177
265.539	279.926
265.788	287.82
266.83	295.793
264.028	303.729
258.816	244.561
257.971	239.325
255.521	231.514
251.003	219.969
282.393	184.638
280.028	148.946
278.121	144.154
276.171	143.103
271.597	142.833
270.467	202.715
265.479	207.834
266.592	213.673
265.42	219.938
266.151	227.977
269.31	235.055
268.194	242.359
260.858	249.956
258.285	257.728
256.375	266.839
255.884	274.793
256.619	282.738
290.055	290.699
285.908	298.671
267.927	306.728
277.762	314.865
274.545	323.076
269.508	348.336
270.134	343.491
266.733	338.93
266.339	334.682
266.901	330.732
265.684	241.139
269.472	235.474
268.191	227.377
260.567	144.766
257.359	142.035
256.795	213.035
255.871	221.636
279.913	229.278
278.032	237.028
274.634	252.944
269.043	260.762
267.582	269.901
263.674	277.923
261.39	286.037
259.949	294.242
255.399	302.526
254.592	310.865
255.836	327.139
255.225	335.785
257.242	361.383
256.2	357.321
250.142	353.224
248.096	349.147
247.595	334.392
277.872	329.602
273.418	216.237
270.815	224.226
266.995	255.964
262.156	265.324
257.969	279.51
255.483	288.058
250.949	296.668
250.703	305.35
247.428	315.015
242.893	323.798
242.508	332.603
243.329	341.439
244.7	350.303
246.499	358.049
244.488	355.275
238.456	351.186
237.881	347.112
271.458	343.051
267.916	338.96
264.512	332.483
260.322	249.833
251.929	258.575
251.129	267.303
245.646	276.02
243.863	284.804
240.807	293.598
238.473	302.467
237.121	312.265
233.2	321.178
233.905	330.111
233.19	339.046
233.642	347.912
235.288	348.057
236.532	345.12
227.682	341.193
224.522	337.12
225.824	333.054
226.487	282.296
228.413	310.182
285.263	336.935
268.277	316.978
261.935	307.967
258.887	313.422
255.493	226.342
250.941	183.967
245.744	183.64
242.433	256.796
235.363	254.025
232.801	249.028
230.925	244.099
228.313	240.572
226.802	232.908
222.594	266.198
223.296	260.822
131.919	255.191
287.343	253.619
282.011	269.413
277.287	209.881
270.471	215.089
251.817	220.793
249.432	227.261
254.568	233.583
248.912	239.2
245.349	245.461
240.627	207.1
114.107	213.396
120.449	219.757
126.646	225.496
133.597	231.716
176.37	217.747
171.173	223.339
180.567
188.98
[truncated: 888 more rows]

## Sheet: Figure 5B
M-8S3G		M-8M3G		M-8L3G
LCOE (USD/MWh)	AEP (TWh yr⁻¹)	LCOE (USD/MWh)	AEP (TWh yr⁻¹)	LCOE (USD/MWh)	AEP (TWh yr⁻¹)
152.165	0.29152	111.557	0.998201	103.237	1.80357
157.822	0.29152	115.137	0.998201	110.206	1.80357
135.25	0.613911	118.673	0.998201	104.683	1.80357
118.601	0.613911	121.154	0.998201	100.619	1.80357
118.2	0.613911	123.284	0.998201	115.725	1.60312
127.684	0.6042	123.798	0.998201	112.046	1.60312
121.116	0.6042	125.66	0.998201	111.127	1.65802
117.764	0.6042	111.911	0.998201	113.988	1.65802
115.437	0.613911	114.441	0.998201	117.217	1.65802
124.199	0.613911	118.755	0.998201	119.923	1.65802
113.5	0.685855	123.196	0.998201	122.248	1.65802
103.775	0.650728	126.99	0.998201	123.758	1.65802
66.8194	0.867806	130.69	0.998201	143.322	1.37806
59.9516	0.949305	115.341	1.1605	109.637	1.78247
59.6433	0.949305	114.534	1.1605	111.272	1.78247
59.2815	0.949305	114.302	1.1605	113.784	1.78247
59.7321	0.949305	114.987	1.10449	116.214	1.78247
124.665	0.6042	114.016	1.10449	119.316	1.78247
120.672	0.6042	109.972	1.1605	114.784	1.66945
117.463	0.6042	109.914	1.1605	118.571	1.66945
117.736	0.6042	110.013	1.1605	123.043	1.66945
115.608	0.6042	110.058	1.1605	111.76	1.66945
122.272	0.626277	110.192	1.1605	115.743	1.66945
116.308	0.626277	110.013	1.1605	120.588	1.66945
123.917	0.596248	110.735	1.15071	117.992	1.58071
105.662	0.596248	110.586	1.15071	122.065	1.58071
124.466	0.596248	108.689	1.10449	124.24	1.58071
121.726	0.622422	106.924	1.10449	127.027	1.47456
107.787	0.622422	106.021	1.10449	89.9559	2.3324
94.357	0.622422	106.31	1.10449	91.4144	2.3324
93.9289	0.608278	107.573	1.10449	92.215	2.3324
93.23	0.608278	114.214	1.05151	92.5291	2.3324
91.8649	0.608278	114.765	1.05151	92.7157	2.3324
89.6444	0.608278	114.86	1.05151	80.1465	2.3324
90.8324	0.608278	114.937	1.05151	80.0954	2.3324
91.8201	0.608278	104.205	1.1605	82.36	2.3324
86.1321	0.65822	104.309	1.1605	79.7486	2.3324
87.0305	0.65822	104.367	1.1605	139.257	1.41245
88.5397	0.65822	105.298	1.15071	136.472	1.41245
88.0281	0.65822	105.276	1.15071	133.313	1.41245
89.3131	0.65822	105.418	1.15071	88.5972	2.64081
106.416	0.562461	104.718	1.15071	83.2479	2.64081
111.577	0.562461	104.937	1.15071	81.7017	2.64081
100.178	0.650728	105.242	1.05151	81.3911	2.64081
90.8905	0.650728	105.498	1.05151	81.2967	2.64081
105.909	0.650728	105.729	1.05151	80.8543	2.64081
63.0931	0.867806	105.658	1.05151	81.4872	2.64081
59.7802	0.949305	105.908	1.05151	81.796	2.64081
75.4452	0.857659	106.318	1.05151	98.6467	2.22502
121.177	0.6042	97.2726	1.15071	98.8819	2.22502
120.213	0.6042	97.6618	1.15071	90.2192	2.25966
108.265	0.613911	97.5788	1.15071	89.4373	2.25966
108.387	0.612568	97.6893	1.15071	88.1966	2.25966
101.186	0.596248	96.5034	1.15071	86.5352	2.25966
96.8773	0.596248	112.469	1.04974	85.5686	2.25966
96.1367	0.596248	107.998	1.04974	87.1277	2.22502
95.7203	0.596248	126.599	1.04974	88.6707	2.22502
95.6629	0.596248	128.307	1.04974	88.7474	2.22502
96.1325	0.596248	89.6016	1.58643	88.6926	2.22502
91.453	0.622422	86.0149	1.58643	89.7705	2.22502
90.1465	0.622422	85.5858	1.58643	90.888	2.22502
89.1323	0.622422	85.1718	1.58643	91.1605	2.22502
88.0804	0.622422	84.4076	1.58643	111.849	1.83961
85.8343	0.622422	84.8626	1.58643	112.958	1.83961
85.8931	0.608278	85.2713	1.58643	104.331	1.83961
84.1385	0.608278	86.5039	1.58643	106.142	1.98591
83.4098	0.608278	96.288	1.35766	107.561	1.98591
83.1579	0.608278	81.2836	1.58643	122.331	1.70447
83.3786	0.608278	80.5397	1.58643	121.08	1.70447
84.8699	0.608278	80.0527	1.58643	123.934	1.70447
86.9265	0.608278	79.4942	1.58643	121.244	1.70447
89.0343	0.608278	80.2314	1.58643	125.195	1.70447
83.0125	0.65822	96.2399	1.33699	124.879	1.70447
83.7281	0.65822	98.1824	1.33699	127.204	1.70447
99.1088	0.562461	98.3785	1.33699	117.197	1.9152
100.971	0.562461	98.519	1.33699	118.201	1.9152
102.219	0.562461	98.7709	1.33699	118.211	1.9152
101.974	0.562461	100.215	1.33699	117.378	1.9152
101.598	0.562461	85.4457	1.4557	116.657	1.9152
87.5788	0.650728	92.6685	1.35766	104.709	2.00664
87.184	0.650728	91.237	1.35766	97.6723	2.00664
87.9414	0.650728	90.2168	1.35766	105.676	2.07086
91.3777	0.650728	88.8615	1.35766	108.821	2.07086
107.81	0.650728	87.0182	1.35766	111.522	2.07086
92.1105	0.650728	86.1314	1.35766	113.014	1.99585
61.7783	0.867806	85.7006	1.35766	121.706	1.99585
79.5959	0.867806	87.2922	1.33699	115.017	1.99585
103.402	0.63731	88.9551	1.33699	122.943	1.99585
132.721	0.6042	90.3034	1.33699	111.013	1.96464
109.494	0.598413	90.2668	1.33699	106.639	1.96464
96.6839	0.612568	90.5047	1.33699	100.951	1.96464
92.556	0.596248	91.7833	1.33699	104.206	1.99585
89.9742	0.596248	93.0315	1.33699	104.962	1.99585
90.8771	0.596248	92.9052	1.33699	106.343	1.99585
89.0811	0.596248	114.362	1.10598	107.22	1.99585
91.5144	0.596248	115.198	1.10598	123.754	1.73729
91.1169	0.596248	123.042	1.10598	124.281	1.73729
85.6118	0.622422	79.1153	1.4557	125.076	1.73729
84.0195	0.622422	81.1332	1.4557	126.315	1.73729
82.5214	0.622422	80.7807	1.4557	126.487	1.73729
80.2874	0.622422	147.077	0.798579	110.054	1.96464
79.9322	0.608278	85.3313	1.35766	108.174	1.96464
78.0118	0.608278	83.4477	1.35766	109.99	1.73729
77.1498	0.608278	104.454	1.10598	110.423	1.73729
76.9182	0.608278	104.682	1.10598	111.62	1.73729
77.2781	0.608278	105.928	1.10598	113.707	1.73729
79.401	0.608278	108.37	1.10598	115.93	1.73729
82.3255	0.608278	111.533	1.10598	116.889	1.73729
83.7001	0.608278	109.841	1.19395	112.185	1.8353
84.6091	0.608278	114.777	1.19395	107.679	1.92858
93.4606	0.562461	138.121	1.02528	107.778	1.92858
95.7766	0.562461	110.371	1.25016	107.818	1.92858
97.3844	0.562461	108.532	1.25016	107.77	1.92858
97.9352	0.562461	110.648	1.25016	107.932	1.92858
98.0186	0.562461	114.691	1.25016	107.684	1.92858
97.4907	0.562461	123.539	1.15199	108.502	1.91211
84.0156	0.650728	125.617	1.15199	101.641	1.8353
83.6967	0.650728	123.863	1.15199	100.948	1.8353
83.8688	0.650728	122.993	1.15199	101.445	1.8353
84.3766	0.650728	122.632	1.15199	102.716	1.8353
84.5819	0.650728	122.407	1.15199	108.585	1.74685
112.303	0.491358	100.577	1.20748	108.946	1.74685
113.809	0.491358	107.321	1.20748	109.066	1.74685
85.1141	0.664388	118.714	1.02528	109.066	1.74685
89.7972	0.664388	117.121	1.02528	109.203	1.74685
85.9809	0.664388	116.105	1.02528	109.471	1.74685
84.2349	0.664388	116.868	1.02528	100.066	1.91211
88.489	0.806832	123.361	1.02528	100.091	1.91211
58.1292	0.867806	123.865	1.02528	99.9891	1.91211
56.7485	0.867806	118.6	1.15199	100.074	1.91211
55.1342	0.867806	117.455	1.15199	99.3225	1.91211
50.2472	0.949305	116.98	1.15199	117.194	1.9523
50.932	0.949305	109.425	1.2671	114.798	1.9523
93.1153	0.658928	110.235	1.24559	111.417	1.9523
94.8666	0.658928	112.406	1.24559	110.128	1.9523
95.3881	0.658928	116.085	1.24559	108.219	1.9523
95.7566	0.658928	129.887	1.24559	116.209	1.74397
101.616	0.63731	107.371	1.20748	113.093	1.74397
102.435	0.63731	98.2911	1.20748	111.472	1.74397
119.839	0.6042	93.9237	1.20748	87.6184	2.18379
117.544	0.6042	106.724	1.24559	86.3008	2.18379
135.8	0.582226	107.709	1.24559	158.29	1.23951
126.776	0.582226	109.575	1.24559	159.388	1.23951
103.506	0.598413	115.647	1.20062	157.413	1.23951
99.7428	0.598413	117.63	1.20062	157.728	1.23951
100.608	0.598413	115.912	1.20062	140.936	1.49141
96.5958	0.598413	117.692	1.20062	141.364	1.49141
87.156	0.596248	118.145	1.20062	144.26	1.49141
85.923	0.596248	119.389	1.2978	138.193	1.49141
84.5988	0.596248	123.12	1.2978	137.293	1.49141
85.1473	0.596248	119.368	1.2978	105.332	2.05329
73.3806	0.608278	133.281	1.18231	101.915	2.05329
75.2148	0.608278	114.084	1.18231	106.176	1.88866
77.0719	0.608278	111.06	1.18231	103.071	1.88866
108.226	0.436745	106.327	1.18231	100.95	1.88866
109.765	0.436745	109.677	1.20062	98.2872	1.88866
112.919	0.436745	109.215	1.20062	90.4928	2.18756
90.3433	0.562461	109.875	1.20062	90.1463	2.18756
92.9806	0.562461	110.218	1.20062	91.6049	2.18756
92.7895	0.562461	111.41	1.20062	93.337	2.18756
93.3124	0.562461	112.042	1.20062	101.252	2.05329
92.3881	0.562461	129.689	1.04567	103.112	2.05329
91.9139	0.562461	129.852	1.04567	104.502	2.05329
78.8571	0.650728	131.285	1.04567	105.592	2.05329
79.1234	0.650728	116.88	1.18231	105.74	2.02383
103.448	0.491358	114.959	1.18231	103.808	2.02383
105.561	0.491358	112.602	1.18231	107.301	1.91936
106.361	0.491358	110.151	1.18231	105.668	1.91936
107.791	0.491358	102.851	1.20062	103.515	1.91936
108.795	0.491358	104.512	1.20062	101.475	1.91936
81.2588	0.664388	121.239	1.04567	100.336	1.91936
80.4178	0.664388	121.818	1.04567	100.151	1.91936
79.7127	0.664388	123.154	1.04567	81.2898	2.26083
79.0732	0.664388	124.544	1.04567	84.0442	2.26083
78.1893	0.664388	125.637	1.04567	87.0417	2.22504
79.7879	0.664388	126.001	1.04567	88.4052	2.22504
65.3527	0.806832	124.457	1.04567	89.2493	2.22504
78.3282	0.669584	110.144	1.04567	85.0113	2.33698
79.3025	0.669584	110.271	1.04567	84.4231	2.33698
79.2341	0.669584	111.338	1.04567	84.0443	2.33698
58.0364	0.840116	113.186	1.04567	83.7929	2.33698
57.7883	0.840116	116.033	1.04567	84.3557	2.33698
59.2163	0.840116	117.277	1.04567	88.8519	2.25714
60.1694	0.840116	89.6247	1.31317	89.891	2.25714
61.9759	0.840116	87.3603	1.31317	90.8563	2.25714
84.054	0.857659	110.551	1.05332	91.8486	2.25714
85.2711	0.695541	107.078	1.05332	94.3114	2.18756
86.1392	0.695541	113.51	1.16181	95.4458	2.18756
89.6513	0.658928	113.49	1.16181	95.1561	2.18756
88.6876	0.658928	111.258	1.16181	95.8411	2.18756
89.938	0.658928	110.115	1.16181	104.403	2.03058
92.9869	0.658928	108.337	1.16181	105.342	2.03058
93.2268	0.658928	112.26	1.10293	106.57	2.03058
96.0561	0.63731	111.317	1.10293	108.508	2.02383
98.1248	0.63731	109.297	1.10293	109.497	2.02383
104.155	0.63731	106.442	1.10293	108.829	2.02383
106.796	0.63731	104.01	1.10293	107.954	2.02383
115.941	0.582226	102.34	1.10293	106.614	2.02383
115.364	0.582226	106.963	1.04317	83.4942	2.22504
124.367	0.582226	106.944	1.04317	85.1809	2.22504
139.255	0.582226	107.841	1.04317	86.1419	2.22504
137.424	0.582226	108.465	1.04317	86.6198	2.22504
107.821	0.582226	105.751	1.04317	90.0144	2.14704
111.178	0.598413	110.525	1.16181	89.84	2.14704
102.183	0.598413	110.506	1.16181	90.0229	2.14704
98.2839	0.598413	107.876	1.16181	91.2221	2.14704
97.0423	0.598413	104.77	1.16181	92.6433	2.14704
94.3033	0.598413	101.958	1.16181	94.4138	2.14704
99.7597	0.558647	104.57	1.10293	95.8552	2.14704
79.1736	0.596248	102.951	1.10293	92.4711	2.25714
101.655	0.436745	102.205	1.10293	93.4814	2.25714
103.827	0.436745	100.346	1.10293	94.2777	2.25714
107	0.436745	105.122	1.04317	107.247	1.97926
85.9582	0.562461	158.2	0.74696	108.011	1.97926
86.6606	0.562461	158.647	0.74696	108.042	1.97926
87.1162	0.562461	158.446	0.74696	104.384	2.03058
94.4785	0.562461	157.39	0.74696	103.92	2.03058
86.0378	0.562461	157.724	0.74696	103.853	2.03058
85.4811	0.562461	158.457	0.74696	103.935	2.03058
85.3005	0.562461	108.779	1.08585	104.516	2.03058
98.2646	0.491358	105.113	1.08585	105.019	2.03058
98.0341	0.491358	102.816	1.08585	105.806	2.03058
98.7013	0.491358	113.395	1.08585	109.569	1.71953
99.1608	0.491358	107.218	1.08585	111.024	1.71953
101.098	0.491358	102.056	1.08585	98.126	1.97926
102.435	0.491358	118.816	1.52102	99.8618	1.97926
76.0084	0.664388	109.336	1.49589	101.109	1.97926
75.5388	0.664388	106.985	1.49589	101.92	1.97926
74.5958	0.664388	108.991	1.52102	100.213	1.97926
73.9185	0.664388	67.085	2.16565	98.9221	1.97926
74.3786	0.664388	58.0014	2.37089	105.441	1.84876
151.058	0.329576	112.859	1.49589	106.09	1.84876
149.898	0.329576	110.333	1.49589	107.182	1.84876
73.3412	0.669584	109.76	1.49589	107.596	1.84876
74.2834	0.669584	96.8174	1.47957	108.728	1.84876
75.3247	0.669584	101.684	1.47957	109.789	1.84876
79.6528	0.669584	95.4372	1.47957	111.438	1.68136
72.3174	0.669584	103.763	1.47957	115.296	1.68136
71.7141	0.669584	97.9122	1.47957	115.972	1.64604
54.2042	0.867806	92.5062	1.5457	111.867	1.64604
53.0933	0.867806	90.7825	1.5457	109.509	1.64604
53.6104	0.840116	88.5716	1.5457	115.106	1.75983
54.8687	0.840116	86.5897	1.5457	113.478	1.75983
56.601	0.840116	85.2535	1.5457	111.465	1.75983
57.9839	0.840116	83.6936	1.5457	109.997	1.75983
58.3783	0.840116	84.0414	1.51241	108.878	1.75983
57.5498	0.857659	83.1781	1.51241	115.817	1.69833
58.5931	0.857659	82.7353	1.51241	119.27	1.69833
60.5146	0.857659	82.5896	1.51241	120.653	1.69833
68.9114	0.790653	83.3397	1.51241	119.981	1.69833
80.559	0.790653	84.6681	1.51241	118.43	1.69833
68.139	0.791593	86.2238	1.51241	107.778	1.75164
70.336	0.791593	80.739	1.63686	104.767	1.75164
70.5456	0.791593	81.0305	1.63686	110.163	1.93082
71.9561	0.791593	81.5558	1.63686	110.198	1.93082
72.6051	0.791593	82.5602	1.63686	108.145	1.93082
73.1696	0.791593	97.7491	1.39897	106.526	1.93082
73.6969	0.791593	98.277	1.39897	104.545	1.93082
83.7188	0.695541	98.2026	1.39897	108.044	1.83349
83.3387	0.695541	84.5558	1.61952	107.028	1.83349
83.9838	0.695541	87.0109	1.61952	105.616	1.83349
82.6437	0.695541	86.2951	1.61952	103.163	1.83349
83.9468	0.695541	62.1739	2.16565	100.576	1.83349
82.1204	0.695541	128.557	1.49589	104.921	1.73451
86.0145	0.658928	86.5414	1.47957	106.236	1.73451
90.4666	0.658928	85.499	1.47957	104.379	1.73451
91.1134	0.658928	84.8357	1.47957	122.28	2.49146
89.7612	0.658928	83.6448	1.47957	116.718	2.49146
88.813	0.658928	73.6793	1.51241	116.972	2.49146
97.1547	0.63731	74.7557	1.51241	116.578	2.49146
95.1283	0.664537	76.799	1.51241	117.673	2.49146
98.7536	0.664537	78.4212	1.51241	124.63	2.49146
99.5423	0.664537	110.204	1.08427	128.55	2.53787
117.618	0.56816	112.078	1.08427	131.404	2.51091
116.533	0.56816	88.7849	1.39897	117.177	2.51091
138.357	0.582226	91.0954	1.39897	128.529	2.51091
111.218	0.582226	92.0148	1.39897	123.121	2.55181
121.183	0.582226	92.3636	1.39897	115.845	2.60435
130.661	0.582226	91.8815	1.39897	115.735	2.41379
117.229	0.582226	91.5762	1.39897	115.526	2.41379
103.859	0.582226	78.703	1.61952	115.057	2.41379
97.3253	0.598413	78.6159	1.61952	112.314	2.46155
100.232	0.598413	79.1574	1.61952	113.78	2.46155
100.557	0.558647	79.2467	1.61952	113.719	2.46155
97.887	0.558647	105.483	1.22264	114.19	2.46155
95.5521	0.558647	106.342	1.22264	127.027	2.46155
93.0348	0.558647	107.452	1.22264	134.792	2.46155
81.6661	0.562461	80.1175	1.65514	123.634	2.51091
81.8138	0.562461	80.1189	1.65514	116.59	2.51091
82.9552	0.562461	79.425	1.65514	110.765	2.51091
81.2661	0.562461	78.7854	1.65514	118.208	2.51091
80.0287	0.562461	74.2222	2.01083	126.184	2.51091
90.8118	0.491358	70.3424	2.01083	118.351	2.55181
91.2326	0.491358	48.7856	2.37089	122.099	2.55181
91.367	0.491358	56.8037	2.09733	110.424	2.55181
91.6905	0.491358	85.8033	1.64242	113.773	2.41379
92.3161	0.491358	87.9471	1.64242	115.814	2.41379
93.6958	0.491358	91.8903	1.58682	123.085	2.41379
95.2759	0.491358	91.9389	1.58682	116.219	2.33123
95.1613	0.491358	106.826	1.44082	114.074	2.33123
70.4342	0.664388	110.216	1.44082	114.299	2.33123
74.9132	0.664388	109.948	1.44082	113.376	2.36619
137.025	0.329576	126.836	1.44082	113.404	2.36619
138.65	0.329576	129.694	1.44082	113.287	2.36619
142.536	0.329576	117.817	1.44082	112.683	2.36619
138.966	0.329576	107.11	1.44082	115.72	2.36619
140.869	0.329576	101.969	1.48219	114.418	2.36619
68.8753	0.669584	92.5954	1.48219	111.591	2.41833
53.9945	0.840116	92.1557	1.48219	110.339	2.41833
54.0788	0.840116	90.7281	1.48219	113.739	2.41833
54.6586	0.840116	95.7086	1.38246	114.81	2.41833
59.2757	0.790653	94.5902	1.38246	116.891	2.41833
61.0667	0.790653	102.863	1.08427	115.478	2.29689
61.8039	0.790653	83.0843	1.39897	114.77	2.29689
61.7471	0.790653	83.3399	1.39897	114.327	2.29689
61.8208	0.790653	83.8419	1.39897	112.312	2.29689
62.8242	0.790653	86.947	1.39897	112.137	2.29689
64.084	0.790653	82.4492	1.39897	111.043	2.33123
66.3026	0.791593	82.1415	1.39897	110.87	2.33123
68.987	0.791593	93.9098	1.22264	109.534	2.33123
69.4077	0.791593	94.7654	1.22264	109.392	2.33123
72.7448	0.791593	94.5748	1.22264	108.587	2.33123
71.4125	0.791593	94.7886	1.22264	106.95	2.36619
80.7367	0.695541	98.9969	1.22264	107.029	2.36619
80.8859	0.695541	97.1544	1.22264	106.95	2.36619
81.4401	0.695541	98.1553	1.22264	107.193	2.36619
80.8592	0.695541	72.6303	1.65514	107.78	2.36619
81.0018	0.695541	71.6975	1.65514	107.315	2.36619
80.2788	0.695541	71.106	1.65514	104.985	2.41833
84.5981	0.658928	72.9236	1.65514	104.824	2.41833
85.003	0.658928	145.586	0.818714	120.337	2.19398
85.6325	0.658928	143.724	0.818714	119.236	2.19398
85.6554	0.658928	143.52	0.818714	117.795	2.19398
87.794	0.658928	70.9078	1.66903	114.922	2.21725
89.4328	0.658928	71.7477	1.66903	115.395	2.21725
92.7997	0.654651	72.1108	1.66903	114.155	2.21725
93.1656	0.664537	75.7971	1.66903	111.745	2.21725
93.8031	0.664537	68.8043	1.66903	111.492	2.21725
96.5669	0.664537	68.5896	1.66903	110.996	2.21725
95.9923	0.664537	55.0159	2.09733	96.7677	1.90055
95.6839	0.664537	55.7115	2.09733	101.198	1.90055
98.7676	0.664537	56.1017	2.09733	105.702	1.90055
117.15	0.56816	55.5823	2.14198	109.729	1.90055
117.136	0.56816	56.7912	2.14198	100.039	2.14696
141.373	0.56816	64.366	1.97272	102.309	2.14696
112.466	0.56816	63.1124	1.97272	105.683	2.14696
107.941	0.582226	63.9581	1.97272	106.321	2.14696
108.128	0.582226	68.1247	1.9759	109.347	2.14696
121.772	0.582226	66.9552	1.9759	115.08	2.14696
106.226	0.582226	67.612	1.9759	124.185	2.22249
104.424	0.582226	69.5702	1.9759	138.015	2.22249
100.287	0.582226	69.6306	1.9759	133.114	2.16944
102.023	0.545667	69.6934	1.9759	128.48	2.16944
98.0512	0.558647	69.5774	1.9759	122.224	2.16944
93.2243	0.558647	78.4679	1.7347	120.487	2.16944
89.6972	0.558647	78.3368	1.7347	119.044	2.16944
59.2112	0.790653	78.6642	1.7347	117.122	2.19398
61.0008	0.790653	78.1356	1.7347	116.189	2.19398
63.4757	0.791593	77.7995	1.7347	115.048	2.19398
65.77	0.791593	81.1496	1.64242	113.803	2.19398
65.1254	0.791593	81.37	1.64242	112.838	2.19398
65.9915	0.791593	83.5987	1.64242	112.009	2.19398
85.3929	0.62871	83.5336	1.64242	109.835	2.21725
86.7955	0.62871	81.7258	1.64242	108.894	2.21725
86.1823	0.62871	84.7486	1.64242	107.325	2.21725
78.1822	0.695541	88.4203	1.58682	106.357	2.21725
78.7418	0.695541	87.9776	1.65373	106.554	2.21725
78.7492	0.695541	89.0224	1.65373	108.131	1.67786
79.0999	0.695541	90.435	1.65373	112.718	1.67786
78.581	0.695541	90.756	1.65373	117.901	1.67786
77.9192	0.695541	110.282	1.40488	97.6235	2.10399
82.5581	0.658928	126.182	1.40488	100.887	2.10399
84.7129	0.658928	106.578	1.40488	108.236	2.10399
84.9374	0.658928	103.349	1.40488	104.47	2.10399
86.85	0.654651	101.533	1.44082	107.44	2.10399
88.7176	0.654651	105.28	1.44082	109.723	2.10399
91.208	0.654651	105.069	1.44082	120.626	2.20273
92.7963	0.654651	100.5	1.44082	90.9959	2.21686
92.9089	0.664537	97.2006	1.44082	91.1524	2.21686
94.0285	0.664537	99.1578	1.34904	127.399	2.09054
93.0296	0.664537	96.8635	1.34904	123.986	2.11402
92.3703	0.664537	102.719	1.38246	121.811	2.11402
94.4621	0.664537	92.1326	1.38246	120.236	2.11402
118.327	0.557349	89.083	1.38246	118.452	2.11402
115.954	0.56816	86.0802	1.38246	116.932	2.11402
120.075	0.56816	59.4552	1.97272	114.821	2.13381
111.686	0.56816	60.5849	1.97272	113.636	2.13381
109.445	0.56816	62.42	1.9759	113.152	2.13381
108.051	0.56816	63.5084	1.9759	110.894	2.13381
104.079	0.582226	63.1435	1.9759	111.234	2.13381
102.937	0.582226	80.3839	1.56696	109.998	1.67786
102.227	0.582226	82.4138	1.56696	94.2008	2.10399
108.964	0.545667	83.1172	1.56696	97.4511	2.10399
105.259	0.545667	74.51	1.7347	104.972	2.00813
100.88	0.545667	75.1641	1.7347	108.251	2.00813
99.3741	0.545667	75.2656	1.7347	110.288	2.00813
94.5335	0.558647	75.6468	1.7347	102.701	2.18925
90.0105	0.558647	75.2223	1.7347	105.142	2.18925
96.7709	0.558647	74.329	1.7347	106.598	2.18925
58.3005	0.790653	74.088	1.7347	105.858	2.18925
60.1569	0.790653	78.7157	1.64242	106.593	2.18925
78.0746	0.62871	79.6238	1.64242	105.983	2.18925
77.4981	0.62871	80.0673	1.64242	102.354	2.22944
78.9127	0.62871	82.4119	1.62957	100.79	2.22944
79.6302	0.62871	83.8263	1.62957	101.839	2.22944
80.1568	0.62871	85.6747	1.62957	102.721	2.22944
81.3389	0.62871	86.2531	1.65373	97.743	2.22944
74.3938	0.695541	86.4953	1.65373	87.193	2.29886
74.786	0.695541	86.8127	1.65373	83.2086	2.29886
75.747	0.695541	87.3711	1.65373	80.0824	2.29886
75.6383	0.695541	86.4785	1.65373	89.4342	2.0885
75.7686	0.695541	88.3442	1.65373	91.0386	2.0885
75.9388	0.695541	109.139	1.37732	93.672	2.0885
83.4251	0.654651	107.9	1.37732	96.7864	2.0885
84.8813	0.654651	105.892	1.40488	100.296	2.0885
86.9264	0.654651	108.787	1.40488	105.432	2.0885
88.2877	0.654651	101.786	1.40488	124.956	2.09054
88.0881	0.654651	99.5613	1.40488	122.751	2.09054
91.5166	0.654651	97.6683	1.40488	121.513	2.09054
90.4912	0.664537	100.053	1.44082	118.982	2.09054
90.8365	0.664537	105.203	1.34904	116.337	2.09054
91.7402	0.664537	100.604	1.34904	115.302	2.11402
91.0581	0.664537	100.004	1.34904	114.02	2.11402
90.5007	0.664537	97.1406	1.34904	114.271	2.11402
92.6191	0.664537	93.3081	1.34904	114.773	2.11402
117.812	0.557349	85.5023	1.38246	112.401	2.11402
118.171	0.557349	72.3837	1.56696	109.225	2.13381
116.396	0.557349	71.5789	1.56696	108.816	2.13381
113.766	0.56816	72.7005	1.56696	107.597	2.13381
108.854	0.56816	74.4928	1.56696	106.772	2.13381
105.977	0.56816	73.9777	1.56696	105.547	2.13381
103.679	0.56816	75.7281	1.56696	104.648	2.13381
102.242	0.56816	77.0816	1.56696	94.7369	2.00813
105.666	0.545667	69.6231	1.7347	97.573	2.00813
104.647	0.545667	69.6994	1.7347	100.538	2.00813
103.239	0.545667	80.671	1.62957	105.016	2.00813
88.5352	0.558647	81.4321	1.62957	97.229	2.18925
91.8413	0.558647	83.2334	1.62957	99.2898	2.18925
72.1529	0.62871	84.5061	1.62957	100.79	2.18925
71.6759	0.62871	85.0564	1.62957	101.868	2.18925
73.405	0.62871	83.9428	1.65373	106.424	2.18925
74.8678	0.62871	84.7991	1.65373	104.438	2.18925
75.2478	0.62871	83.9719	1.65373	100.735	2.22944
75.6786	0.62871	109.659	1.352	98.9161	2.22944
77.7469	0.62871	107.775	1.37732	97.1256	2.22944
71.2117	0.695541	106.367	1.37732	94.0033	2.22944
71.2446	0.695541	105.153	1.37732	90.0169	2.22944
71.4198	0.695541	104.795	1.37732	83.5934	2.29886
83.5578	0.654651	104.331	1.37732	80.6659	2.29886
85.0702	0.654651	104.87	1.37732	88.1894	2.0885
86.5308	0.654651	99.9584	1.40488	90.7792	2.0885
88.7023	0.654651	96.9494	1.40488	93.4624	2.0885
89.9363	0.654651	99.3352	1.32137	96.76	2.0885
89.8985	0.654651	98.2617	1.32137	100.145	2.0885
89.6042	0.664537	104.247	1.32137	103.648	2.08431
89.5957	0.664537	96.8718	1.32137	106.483	2.08431
89.1144	0.664537	98.8536	1.34904	109.064	2.08431
118.027	0.557349	95.0013	1.34904	111.754	2.08431
116.412	0.557349	79.901	1.62957	113.625	2.08431
114.947	0.557349	80.9055	1.62957	114.044	2.08431
114.128	0.557349	81.337	1.62957	115.484	2.08316
113.835	0.557349	111.24	1.352	119.958	2.03924
113.647	0.557349	109.888	1.352	129.923	2.03202
114.035	0.56816	108.406	1.352	129.85	2.03202
105.445	0.56816	106.672	1.352	133.762	2.03202
102.172	0.56816	106.015	1.352	128.763	2.04029
104.826	0.534882	102.599	1.37732	127.665	2.04029
105.145	0.534882	101.421	1.37732	126.651	2.04029
99.7825	0.545667	100.699	1.37732	124.705	2.04029
100.655	0.545667	99.8262	1.37732	123.035	2.04029
94.1165	0.545667	107.109	1.29782	121.494	2.03713
72.8662	0.62871	107.697	1.29782	116.624	2.03713
73.7368	0.62871	104.054	1.29782	115.409	2.03713
83.5772	0.654651	98.725	1.32137	114.829	2.03713
84.8312	0.654651	95.6075	1.32137	113.612	2.03713
86.3181	0.654651	93.6336	1.32137	112.534	2.03713
86.6235	0.654651	91.5305	1.32137	90.605	2.18324
86.7069	0.654651	89.8527	1.32137	93.2737	2.18324
120.054	0.547423	89.4747	1.32137	95.808	2.18324
117.946	0.547423	86.1556	1.34904	98.3667	2.18324
115.407	0.557349	86.754	1.34904	100.488	2.18324
113.912	0.557349	97.5919	1.22545	104.402	2.18324
112.208	0.557349	99.5011	1.22545	102.616	2.19277
111.022	0.557349	100.919	1.22545	104	2.19277
110.255	0.557349	95.7469	1.22545	98.5438	2.19277
111.572	0.557349	106.647	1.352	94.2604	2.19277
105.957	0.56816	105.2	1.352	90.156	2.19277
108.816	0.534882	103.701	1.352	85.9684	2.19277
104.969	0.534882	102.383	1.352	95.0554	1.98654
102.042	0.534882	101.31	1.352	98.3672	1.98654
100.746	0.534882	104.203	1.29782	101.472	1.98654
100.509	0.534882	103.025	1.29782	104.741	1.98654
96.5935	0.545667	101.792	1.29782	103.757	2.05348
106.452	0.545667	101.388	1.29782	105.619	2.05348
95.8017	0.545667	99.9295	1.29782	107.304	2.05348
82.7134	0.654651	98.4511	1.29782	109.378	2.05348
84.5618	0.654651	95.8846	1.29782	112.015	2.05348
120.242	0.547423	91.4066	1.32137	112.703	2.05348
118.092	0.547423	88.9895	1.32137	115.001	2.03924
115.704	0.547423	86.3335	1.32137	115.987	2.03924
114.206	0.547423	83.9434	1.32137	116.199	2.03924
111.024	0.557349	91.8461	1.22545	116.349	2.03924
109.467	0.557349	94.5113	1.22545	119.102	2.03924
108.151	0.557349	95.2516	1.22545	120.536	2.03202
107.11	0.557349	92.2919	1.22545	122.466	2.03202
107.21	0.557349	89.2769	1.22545	124.429	2.03202
119.179	0.525676	108.238	1.28276	124.583	2.03202
111.82	0.525676	106.596	1.28276	123.348	2.03202
106.274	0.534882	104.754	1.28276	121.572	2.03202
101.766	0.534882	102.742	1.28276	122.54	2.04029
99.0591	0.534882	100.866	1.28276	121.448	2.04029
97.142	0.534882	99.2067	1.28276	119.31	2.04029
95.0027	0.534882	95.9854	1.29782	117.304	2.04029
93.236	0.534882	93.3189	1.29782	115.155	2.04029
90.1088	0.545667	91.8064	1.29782	112.261	2.04029
90.5453	0.545667	91.5483	1.29782	111.22	2.03713
91.0288	0.545667	91.5797	1.29782	110.337	2.03713
101.417	0.496613	89.1123	1.29782	109.409	2.03713
103.089	0.496613	86.4152	1.29782	108.717	2.03713
103.247	0.496613	83.3046	1.32137	93.6728	2.18324
119.702	0.547423	90.3599	1.22545	94.1617	2.18324
117.672	0.547423	91.8905	1.22545	96.7416	2.18324
115.523	0.547423	120.588	0.916603	99.3454	2.18324
113.902	0.547423	110	1.27607	99.9791	2.19277
111.912	0.547423	106.856	1.27607	98.806	2.19277
110.341	0.547423	105.866	1.27607	95.9385	2.19277
106.647	0.557349	103.561	1.28276	92.2165	2.19277
105.491	0.557349	100.646	1.28276	88.211	2.19277
110.485	0.525676	98.1922	1.28276	85.1465	2.19277
109.733	0.525676	95.2562	1.28276	107.546	1.7442
110.778	0.525676	92.5798	1.28276	111.921	1.7442
108.81	0.525676	90.25	1.28276	115.718	1.7442
105.097	0.525676	86.0372	1.29782	110.252	1.88744
99.2616	0.534882	111.805	1.27607	112.305	1.88744
96.3616	0.534882	108.644	1.27607	113.909	1.88744
93.1737	0.534882	106.923	1.27607	115.207	1.88744
90.5897	0.534882	107.319	1.27607	116.432	1.88744
88.5188	0.534882	103.685	1.27607	117.448	1.88744
87.0682	0.534882	99.1327	1.27607	113.785	1.96548
93.6372	0.496613	97.4448	1.28276	115.153	1.96548
101.308	0.496613	93.769	1.28276	116.023	1.96548
98.8211	0.496613	94.8205	1.22963	113.739	1.96548
101.251	0.496613	91.4471	1.22963	114.107	1.96548
98.3967	0.496613	89.1699	1.22963	119.373	1.96548
94.8332	0.496613	103.858	1.27607	122.746	1.96786
91.076	0.496613	101.869	1.27607	124.311	1.96786
115.458	0.547423	100.71	1.27607	121.122	1.96786
113.523	0.547423	102.409	1.23128	117.224	1.96786
111.069	0.547423	98.6967	1.23128	115.151	1.96786
109.344	0.547423	94.7068	1.23128	95.9579	2.13859
107.744	0.547423	91.3398	1.22963	97.1319	2.13859
106.233	0.547423	88.1606	1.22963	103.747	2.02959
108.992	0.525676	104.661	1.23128	100.995	2.02959
107.357	0.525676	103.426	1.23128	97.1427	2.02959
106.234	0.525676	101.528	1.23128	93.3729	2.02959
106.095	0.525676	100.728	1.23128	90.4987	2.02959
103.785	0.525676	97.8772	1.23128	108.507	1.7442
101.334	0.525676	94.4079	1.23128	103.426	1.88744
96.4019	0.534882	90.2615	1.23128	105.585	1.88744
93.1831	0.534882	87.4779	1.22963	106.932	1.88744
89.9773	0.534882	108.65	1.22271	108.722	1.88744
87.0417	0.534882	106.51	1.22271	110.975	1.88744
84.2893	0.534882	104.979	1.22271	108.634	1.96548
82.4859	0.534882	103.315	1.22271	110.134	1.96548
90.2055	0.496613	100.906	1.22271	111.586	1.96548
92.299	0.496613	96.6725	1.23128	113.267	1.96548
95.2417	0.496613	93.9392	1.23128	114.77	1.96548
98.5229	0.496613	91.9596	1.23128	116.133	1.96548
95.9192	0.496613	89.7507	1.23128	117.289	1.96786
92.066	0.496613	113.575	1.21869	119.041	1.96786
88.7422	0.496613	111.642	1.21869	117.298	1.96786
111.465	0.547423	109.896	1.21869	115.638	1.96786
109.511	0.547423	107.56	1.22271	114.687	1.96786
107.079	0.547423	105.749	1.22271	117.536	1.6211
110.7	0.519771	103.83	1.22271	121.309	1.6211
108.91	0.519771	102.006	1.22271	111.069	1.82783
107.164	0.519771	98.6226	1.22271	114.663	1.82783
104.302	0.525676	95.2186	1.22271	116.701	1.82783
102.564	0.525676	103.583	1.0911	117.873	1.82783
100.398	0.525676	99.7302	1.0911	118.984	1.82783
99.4034	0.525676	113.645	1.21869	120.015	1.82783
98.5933	0.525676	111.916	1.21869	115.691	1.91591
94.8494	0.525676	110.428	1.21869	116.847	1.91591
90.1121	0.534882	108.975	1.21869	116.175	1.91591
87.1378	0.534882	107.69	1.21869	114.421	1.91591
84.0052	0.534882	106.216	1.21869	111.748	1.91591
92.5588	0.496613	102.839	1.22271	104.14	1.82783
96.1959	0.496613	110.876	1.11816	106.465	1.82783
93.8537	0.496613	108.28	1.11816	108.149	1.82783
89.8769	0.496613	105.247	1.11816	110.054	1.82783
109.417	0.547423	102.974	1.11816	112.573	1.82783
113.299	0.519771	100.258	1.11816	114.805	1.82783
110.766	0.519771	108.425	1.21869	112.503	1.69139
108.281	0.519771	106.35	1.11816	116.061	1.69139
106.029	0.519771	120.353	1.0223	104.628	2.48751
103.607	0.519771	124.875	1.0223	103.302	2.48751
100.333	0.525676	125.584	1.0223	112.494	2.48751
97.1498	0.525676	124.93	1.0223	120.694	2.48751
94.6233	0.525676	123.085	1.0223	88.7318	2.46162
93.992	0.525676	115.162	1.0223	89.2672	2.46162
93.9564	0.525676	117.652	1.0223	87.6188	2.46162
92.7851	0.525676	117.739	1.0223	87.0046	2.46162
89.0019	0.525676	116.968	1.0223	88.4537	2.46162
84.2203	0.534882	129.029	0.866732	87.7338	2.46162
89.8125	0.496613	127.47	0.866732	81.0007	2.57216
92.7454	0.496613	132.407	0.866732	79.3876	2.57216
92.9503	0.496613	137.953	0.866732	78.08	2.51755
118.382	0.37319	130.826	0.866732	76.766	2.51755
113.993	0.517182	117.342	1.17479	76.4887	2.51755
110.887	0.519771	115.197	1.17479	76.6436	2.51755
108.683	0.519771	120.665	1.17479	77.829	2.51755
105.055	0.519771	118.005	1.17479	79.4825	2.51755
102.527	0.519771	114.265	1.17479	81.1636	2.51755
98.7183	0.519771	113.154	1.17479	81.8006	2.51755
96.3853	0.519771	110.851	1.17479	76.4444	2.72485
92.1729	0.525676	114.046	1.17479	90.6915	2.32895
89.296	0.525676	111.686	1.17479	92.1818	2.32895
88.8515	0.525676	118.491	0.965103	92.9809	2.32895
89.2477	0.525676	114.824	0.965103	93.1316	2.32895
87.9797	0.525676	115.71	0.965103	92.8814	2.32895
84.3744	0.525676	111.403	0.965103	80.065	2.69656
119.333	0.37319	127.6	0.848753	79.8618	2.69656
118.149	0.37319	94.0296	1.40199	80.7759	2.69656
118.148	0.517182	95.1906	1.40199	81.1603	2.69656
114.26	0.517182	96.5468	1.40199	85.2171	2.69656
111.948	0.517182	96.642	1.40199	84.7362	2.69656
108.493	0.519771	97.031	1.40199	61.956	3.60821
105.694	0.519771	85.194	1.40199	90.0023	2.64252
102.53	0.519771	86.9499	1.40199	104.959	2.39565
99.3662	0.519771	87.9188	1.40199	113.42	2.39565
95.6895	0.519771	88.2268	1.40199	103.535	2.39565
92.4745	0.519771	88.2075	1.40199	107.184	2.39565
88.8468	0.519771	83.3235	1.40199	97.1601	2.46494
84.8434	0.525676	79.9469	1.40199	90.3264	2.46494
83.7713	0.525676	87.8451	1.40199	90.1056	2.46494
121.112	0.517182	79.7558	1.40199	88.5877	2.46494
118.743	0.517182	95.0083	1.17263	93.7127	2.29856
116.947	0.517182	95.225	1.17263	92.2641	2.29856
114.545	0.517182	96.4957	1.17263	82.0078	2.32895
109.822	0.517182	98.7071	1.17263	82.109	2.32895
105.123	0.517182	141.546	0.898718	82.863	2.32895
103.076	0.519771	143.885	0.898718	82.2547	2.32895
99.8139	0.519771	144.841	0.898718	81.2584	2.32895
95.8993	0.519771	149.539	0.898718	80.9952	2.32895
92.5222	0.519771	144.105	0.898718	92.8981	2.03567
93.1486	0.49867	140.568	0.898718	93.0333	2.03567
89.7315	0.49867	130.398	0.898718	93.2016	2.03567
116.224	0.517182	134.129	0.898718	93.2252	2.03567
110.752	0.517182	131.391	0.898718	95.7304	2.03567
111.646	0.517182	142.621	0.898718	95.8075	2.03567
110.693	0.517182	124.387	1.07209	96.5266	2.03567
104.894	0.517182	143.189	0.829084	71.3118	2.75653
102.127	0.517182	112.929	1.07209	71.7949	2.75653
97.2997	0.519771	114.364	1.07209	69.8447	2.75653
96.8175	0.49867	116.107	1.07209	71.9855	2.75653
93.7652	0.49867	119.033	1.07209	143.956	1.36258
89.8483	0.49867	121.509	1.07209	142.041	1.36258
111.51	0.517182	124.211	1.07209	69.6512	2.78008
107.767	0.517182	107.262	1.07209	72.8647	2.78008
105.435	0.517182	111.652	1.07209	70.6073	2.78008
103.881	0.517182	115.624	1.07209	54.5022	3.49474
104.119	0.499345	118.7	1.07209	54.9847	3.49474
99.7029	0.499345	130.238	1.00409	55.5203	3.49474
94.9119	0.49867	115.401	1.00409	55.5944	3.56945
91.5521	0.49867	120.964	1.00409	58.5457	3.56945
107.352	0.517182	125.693	1.00409	64.6706	3.28657
108.754	0.499345	112.908	1.00409	67.9445	3.29225
107.011	0.499345	122.238	1.00409	74.6946	3.29225
102.475	0.499345	121.942	1.00409	66.1182	3.29225
98.39	0.499345	110.367	1.00409	70.9431	3.29225
93.2274	0.499345	122.346	0.950758	70.8018	3.29225
89.4424	0.49867	127.861	0.950758	71.5754	3.29225
108.46	0.499345	119.443	0.950758	77.9416	2.88984
106.586	0.499345	121.564	0.950758	76.9961	2.88984
104.905	0.499345	123.921	0.950758	76.6255	2.88984
102.801	0.499345	119.658	0.950758	76.4725	2.88984
98.3738	0.499345	121.183	0.992775	76.2467	2.88984
93.5049	0.499345	133.256	0.992775	75.769	2.88984
89.7431	0.49867	127.009	0.992775	78.9057	2.73579
112.783	0.495788	99.1737	1.13639	80.1494	2.73579
109.573	0.495788	109.386	1.23533	80.1975	2.73579
106.911	0.495788	103.762	1.23533	82.7748	2.73579
103.669	0.499345	108.601	1.13639	86.9139	2.75342
100.541	0.499345	103.939	1.13639	87.4167	2.75342
98.3877	0.499345	101.55	1.13639	106.962	2.33548
95.9268	0.499345	98.86	1.13639	118.857	2.33548
92.238	0.499345	98.0809	1.23533	116.263	2.33548
88.54	0.499345	99.7573	1.23533	101.064	2.33548
116.17	0.495788	102.99	1.23533	99.2567	2.33548
112.952	0.495788	105.369	1.23533	96.006	2.39565
110.243	0.495788	106.456	1.23533	99.3091	2.39565
108.333	0.495788	104.538	1.23533	94.9685	2.39565
105.662	0.495788	110.626	1.13639	94.437	2.39565
100.601	0.499345	107.714	1.13639	99.2065	2.2425
97.1543	0.499345	103.6	1.1546	94.9985	2.2425
93.8301	0.499345	101.486	1.1546	93.4329	2.2425
91.1909	0.499345	98.9553	1.1546	90.9185	2.29856
88.9376	0.499345	96.8404	1.1546	87.6574	2.29856
120.044	0.493962	91.3844	1.31566	84.8931	2.29856
117.588	0.493962	91.2193	1.31566	58.0388	3.28657
114.711	0.495788	91.9602	1.31566	59.4901	3.29225
112.322	0.495788	93.907	1.31566	74.7864	2.60993
109.736	0.495788	95.9293	1.31566	75.2518	2.60993
106.442	0.495788	104.165	1.23533	75.4462	2.60993
103.438	0.495788	105.609	1.23533	77.2146	2.60993
99.6069	0.495788	107.036	1.23533	77.5376	2.60993
95.4011	0.499345	110.158	1.2175	77.9912	2.60993
90.6613	0.499345	109.541	1.2175	71.6154	2.88984
123.784	0.493962	107.467	1.2175	71.3581	2.88984
123.009	0.493962	105.467	1.2175	71.6547	2.88984
120.04	0.493962	109.521	1.1546	71.4921	2.88984
117.817	0.493962	107.809	1.1546	78.3105	2.71331
114.548	0.495788	105.747	1.1546	79.0861	2.71331
111.986	0.495788	104.535	1.1546	80.0825	2.71331
109.544	0.495788	104.066	1.1546	81.4093	2.71331
106.984	0.495788	82.3609	1.35866	83.1756	2.71331
103.492	0.495788	85.4055	1.35866	82.7302	2.75342
99.4495	0.495788	86.9176	1.35866	82.8558	2.75342
103.748	0.454022	89.203	1.33709	83.6815	2.75342
102.036	0.443334	90.0327	1.33709	83.2222	2.75342
125.028	0.493962	85.6871	1.40447	83.2709	2.75342
122.246	0.493962	84.8833	1.40447	104.311	2.28935
119.474	0.493962	84.4535	1.40447	103.113	2.28935
117.111	0.493962	83.9844	1.40447	102.227	2.28935
115.425	0.493962	84.4044	1.40447	101.946	2.28935
113.708	0.493962	85.9518	1.40447	101.759	2.28935
111.371	0.495788	88.8638	1.35691	107.054	2.28935
109.097	0.495788	89.9038	1.35691	97.0718	2.33548
106.658	0.495788	91.7938	1.35691	94.422	2.33548
114.002	0.454022	93.3915	1.35691	97.1118	2.19615
110.255	0.454022	95.6256	1.31566	96.2556	2.19615
107.467	0.454022	97.2897	1.31566	100.401	2.19615
101.93	0.454022	96.5458	1.31566	95.009	2.19615
101.592	0.443334	97.1618	1.31566	94.0101	2.2425
119.491	0.493962	98.4396	1.31566	92.625	2.2425
117.702	0.493962	107.247	1.22138	91.3329	2.2425
115.378	0.493962	108.42	1.22138	79.3989	2.71331
112.997	0.493962	111.067	1.2175	106.422	2.24698
111.257	0.493962	111.977	1.2175	104.993	2.24698
114.519	0.454022	112.245	1.2175	103.667	2.24698
111.278	0.454022	110.903	1.2175	102.295	2.24698
107.659	0.454022	109.689	1.2175	101.596	2.24698
104.766	0.454022	107.22	1.2175	98.4941	2.28935
102.524	0.454022	84.2266	1.33709	97.5442	2.28935
115.753	0.493962	87.0973	1.33709	102.564	2.15671
113.527	0.493962	88.5159	1.33709	101.677	2.15671
111.743	0.454022	90.0201	1.33709	102.419	2.15671
107.763	0.454022	92.0247	1.33709	101.869	2.15671
160.377	0.584798	87.8447	1.40447	99.1279	2.15671
115.976	0.626698	88.2522	1.40447	94.23	2.19615
104.311	0.430752	88.1816	1.40447	91.811	2.19615
112.754	0.430752	96.2697	1.29044	89.533	2.19615
108.607	0.430752	97.1083	1.29044	87.3586	2.19615
104.979	0.430752	98.2372	1.29044	85.5651	2.19615
103.077	0.430752	99.1616	1.29044	84.1667	2.19615
102.787	0.430752	95.0558	1.35691	91.1676	2.03618
120.328	0.430752	95.5935	1.35691	95.565	2.03618
116.62	0.430752	96.0638	1.35691	93.8224	2.03618
113.351	0.430752	96.1386	1.35691	95.9951	2.03618
110.778	0.430752	95.7292	1.35691	97.2733	2.03618
109.454	0.430752	96.4781	1.35691	92.3683	2.03618
108.527	0.430752	107.465	1.22138	89.7155	2.03618
120.724	0.430752	107.31	1.22138	101.36	2.24698
120.938	0.430752	107.553	1.22138	105.546	2.13152
118.345	0.430752	107.915	1.22138	104.035	2.13152
116.384	0.430752	108.363	1.22138	102.423	2.13152
115.332	0.430752	109.312	1.22138	100.593	2.13152
114.835	0.430752	110.005	1.22138	99.0056	2.13152
114.808	0.430752	111.305	1.2175	97.5472	2.13152
128.049	0.433309	111.993	1.2175	94.459	2.15671
129.38	0.433309	84.0913	1.33709	92.1643	2.15671
128.894	0.433309	84.8722	1.33709	90.9265	2.15671
120.874	0.433309	85.6152	1.33709	90.7603	2.15671
122.516	0.433309	88.7026	1.29044	90.0568	2.15671
124.127	0.433309	88.3591	1.29044	87.6376	2.15671
126.05	0.433309	88.2965	1.29044	83.7645	2.19615
128.116	0.433309	89.4448	1.29044	91.8749	2.03618
142.97	0.335627	91.4743	1.29044	90.771	2.03618
143.387	0.335627	93.5654	1.29044	118.616	1.52141
113.514	0.433309	94.8409	1.29044	106.623	2.12031
115.866	0.433309	92.1708	1.35691	104.134	2.12031
118.13	0.433309	93.9645	1.35691	101.244	2.12031
121.791	0.433309	108.332	1.19021	99.187	2.13152
124.953	0.433309	109.141	1.19021	96.9547	2.13152
127.854	0.433309	110.031	1.19021	94.2836	2.13152
136.822	0.335627	109.846	1.19021	91.573	2.13152
108.784	0.433309	108.822	1.19021	88.8434	2.13152
112.491	0.433309	105.285	1.22138	90.4624	2.04285
116.398	0.433309	105.006	1.22138	100.861	2.12031
120.846	0.433309	105.161	1.22138	100.409	2.12031
125.147	0.433309	105.539	1.22138	98.8862	2.12031
128.235	0.433309	106.109	1.22138	100.062	2.04558
106.09	0.433309	117.261	1.1125	96.7873	2.04558
111.585	0.433309	108.871	1.03415	93.051	2.04285
116.621	0.433309	111.714	1.03415	90.1729	2.04285
127.853	0.405883	113.61	1.03415	102.116	2.03142
131.776	0.405883	100.28	1.19021	99.9565	2.04558
119.565	0.405883	102.301	1.19021	97.7026	2.04558
125.36	0.405883	103.877	1.19021	96.206	2.04558
130.368	0.405883	104.977	1.19021	94.1364	2.04558
114.043	0.405883	103.358	1.19021	91.3118	2.04558
120.331	0.405883	102.001	1.19021	88.0494	2.04558
126.101	0.405883	108.399	1.1125	108.184	2.02493
129.994	0.405883	108.84	1.1125	106.476	2.03142
115.221	0.405883	109.916	1.1125	104.865	2.03142
119.417	0.405883	110.804	1.1125	103.168	2.03142
125.513	0.405883	111.499	1.1125	101.317	2.03142
114.949	0.405883	112.843	1.1125	99.8267	2.03142
119.674	0.405883	94.4978	1.19021	96.6762	2.03142
126.913	0.405883	95.2793	1.19021	93.5464	2.03142
110.609	0.405883	123.032	0.932807	89.9453	2.04558
123.992	0.384448	120.946	0.932807	98.5433	1.81193
130.928	0.384448	119.018	0.932807	108.036	2.02493
134.903	0.384448	101.466	1.1125	106.797	2.02493
116.892	0.384448	102.544	1.1125	105.239	2.02493
120.407	0.384448	104.439	1.1125	109.255	1.85717
125.091	0.384448	106.62	1.1125	107.36	1.85717
129.323	0.384448	114.198	1.01227	132.943	1.43695
118.707	0.384448	118.001	1.01227	137.934	1.43695
121.329	0.384448	118.736	0.990875	124.282	1.4768
124.616	0.384448	114.303	0.990875	126.649	1.4768
122.863	0.384448	109.99	0.990875	128.837	1.4768
118.616	0.384448	123.109	0.904858	131.193	1.4768
125.461	0.475801	123.635	0.904858	136.593	1.4768
123.238	0.475801	113.474	0.990875	112.821	1.88253
130.908	0.475801	113.263	0.990875	112.919	1.88253
128.334	0.475801	110	0.990875	113.089	1.88253
123.902	0.475801	126.39	0.888719	133.156	1.88253
121.191	0.475801	105.903	1.13147	91.7966	2.12268
117.983	0.475801	106.176	1.13147	92.1294	2.12268
127.769	0.475801	107.543	1.13147	93.5311	2.12268
125.663	0.475801	89.5511	1.27597	96.4728	2.12268
120.108	0.475801	91.3585	1.27597	97.8407	2.12268
118.824	0.475801	125.571	0.888719	122.904	1.4768
116.755	0.475801	128.641	0.888719	127.72	1.4768
114.713	0.475801	131.362	0.888719	123.582	1.70224
122.548	0.475801	133.577	0.888719	126.404	1.70224
118.639	0.475801	136.379	0.888719	129.181	1.70224
116.129	0.475801	138.737	0.888719	121.479	1.84688
114.068	0.475801	119.803	1.11023	123.28	1.84688
117.041	0.475801	119.399	1.11023	123.237	1.84688
104.462	0.440575	117.119	1.13147	122.904	1.84688
109.457	0.440575	117.192	1.13147	123.249	1.84688
105.571	0.440575	126.658	1.13147	123.279	1.84688
105.249	0.440575	148.89	1.13147	125.484	1.88253
111.581	0.440575	85.375	1.40824	147.064	1.88253
105.358	0.440575	94.7723	1.27597	118.217	2.2683
102.009	0.440575	95.3021	1.27597	118.218	2.2683
114.085	0.440575	97.2969	1.27597	114.781	1.59019
106.75	0.440575	100.763	1.27597	119.223	1.59019
101.357	0.440575	104.402	1.27597	115.286	1.70224
116.191	0.440575	127.111	0.888719	119.024	1.70224
109.966	0.440575	132.301	0.888719	123.813	1.70224
103.353	0.440575	123.353	1.02322	126.115	1.70224
115.601	0.400796	127.279	1.02322	128.454	1.70224
117.814	0.400796	130.444	1.02322	130.621	1.70224
119.339	0.400796	122.778	1.11023	122.627	1.84688
119.54	0.400796	125.397	1.11023	124.809	1.84688
118.99	0.400796	125.543	1.11023	109.195	2.2683
119.295	0.400796	124.864	1.11023	116.75	1.59019
129.432	0.354567	124.597	1.11023	130.931	1.46207
126.679	0.354567	124.51	1.11023	116.387	1.70224
113.859	0.404953	122.612	1.13147	120.019	1.70224
119.435	0.404953	133.63	1.13147	134.14	2.72328
122.716	0.404953	141.111	1.13147	133.814	2.72328
125.646	0.404953	121.368	1.36303	133.514	2.72328
126.055	0.404953	116.5	0.955821	133.074	2.72328
127.224	0.404953	113.594	1.02322	132.62	2.72328
112.806	0.404953	118.181	1.02322	130.105	2.72328
115.673	0.404953	122.836	1.02322	129.806	2.72328
121.049	0.404953	127.371	1.02322	129.397	2.72328
124.943	0.404953	130.271	1.02322	128.905	2.72328
129.973	0.404953	133.259	1.02322	128.509	2.72274
132.531	0.404953	125.705	1.11023	126.042	2.76837
113.944	0.404953	127.991	1.11023	125.703	2.76837
117.723	0.404953	129.408	1.11023	125.411	2.76837
123.19	0.404953	129.369	1.11023	125.16	2.76837
128.418	0.404953	129.621	1.11023	124.93	2.76837
133.271	0.404953	134.789	1.11023	124.683	2.76837
112.858	0.404953	124.15	1.36303	124.516	2.76837
118.229	0.404953	124.015	1.36303	124.323	2.76837
122.46	0.404953	108.526	1.36303	129.052	2.67275
127.556	0.404953	113.134	1.36303	126.384	2.72274
132.272	0.404953	122.111	1.36303	126.137	2.72274
140.569	0.33709	107.816	1.36303	125.732	2.72274
93.9035	0.637509	109.418	1.40824	125.252	2.72274
92.6519	0.637509	113.131	1.40824	124.831	2.72274
92.2672	0.637509	114.559	0.955821	124.399	2.72274
90.6126	0.637509	118.708	0.955821	124.092	2.72274
90.7238	0.637509	123.127	0.955821	121.731	2.76837
90.0857	0.637509	119.053	1.02322	121.466	2.76837
89.2179	0.637509	122.785	1.02322	123.249	2.72345
89.6176	0.637509	127.16	1.02322	123.04	2.72345
90.3552	0.637509	129.504	1.02322	122.882	2.72345
91.5414	0.637509	131.817	1.02322	122.837	2.72345
94.6212	0.637509	134.027	1.02322	120.284	2.77905
88.553	0.637509	126.007	1.11023	119.885	2.77905
88.4648	0.637509	114.481	1.36303	119.404	2.77905
87.497	0.637509	117.506	0.955821	118.957	2.77905
86.9993	0.637509	121.345	0.955821	126.963	2.67275
87.2941	0.637509	117.037	1.02322	126.432	2.67275
86.2072	0.637509	121.762	1.02322	126.042	2.67275
106.261	0.537756	125.167	1.02322	125.623	2.67275
106.067	0.537756	128.318	0.878498	125.281	2.67275
106.265	0.537756	128.695	1.49808	124.976	2.67275
93.241	0.620144	124.263	1.49808	122.432	2.72274
101.86	0.545862	124.502	1.49808	122.087	2.72274
99.8979	0.545862	124.872	1.49808	124.827	2.65169
84.253	0.637509	128.462	1.49808	124.387	2.65169
83.3126	0.637509	136.507	1.52588	123.948	2.65169
82.7444	0.637509	136.849	1.52588	123.611	2.65169
81.5673	0.637509	127.39	1.52588	123.274	2.65169
83.0249	0.637509	133.663	1.52588	119.755	2.72345
100.005	0.537756	125.301	1.55544	119.544	2.72345
102.498	0.537756	130.369	1.58337	119.37	2.72345
102.5	0.537756	123.753	1.58337	119.239	2.72345
102.36	0.537756	124.359	1.4515	119.195	2.72345
102.859	0.537756	122.628	1.48014	119.135	2.72345
104.699	0.537756	122.934	1.48014	117.018	2.76142
98.137	0.545862	122.105	1.48014	116.506	2.76142
96.7638	0.545862	123.262	1.48014	116.091	2.76142
94.3426	0.545862	126.677	1.48014	115.73	2.76142
93.2652	0.545862	140.318	1.50971	115.389	2.76142
78.6998	0.637509	131.399	1.50971	115.143	2.76142
78.4481	0.637509	121.066	1.50971	114.95	2.76142
78.8693	0.637509	136.347	1.50971	111.656	2.83894
95.2473	0.537756	133.586	1.53423	111.572	2.83894
96.7798	0.537756	118.089	1.53423	111.519	2.83894
97.2313	0.537756	132.898	1.53423	111.448	2.83894
97.6114	0.537756	123.856	1.56574	113.59	2.78916
99.9777	0.537756	121.226	1.4515	125.988	2.58464
100.745	0.537756	120.759	1.4515	125.647	2.58464
101.298	0.537756	120.462	1.4515	125.326	2.58464
123.956	0.445761	116.713	1.48014	125.076	2.58464
99.4499	0.56512	118.844	1.48014	121.614	2.65169
87.7901	0.585091	118.872	1.48014	121.109	2.65169
87.8509	0.585091	119.484	1.48014	120.578	2.65169
94.6618	0.545862	134.649	1.48014	120.172	2.65169
93.0813	0.545862	138.798	1.48014	119.78	2.65169
91.938	0.545862	132.398	1.50971	119.448	2.65169
90.3134	0.545862	123.547	1.50971	122.241	2.58495
87.9166	0.545862	116.003	1.50971	118.034	2.66782
86.7666	0.545862	124.82	1.50971	118.038	2.66782
86.0641	0.545862	134.512	1.50971	117.405	2.66782
88.261	0.537756	126.514	1.53423	112.918	2.76142
90.3324	0.537756	126.091	1.53423	112.47	2.76142
91.3421	0.537756	117.157	1.53423	112.049	2.76142
91.242	0.537756	121.921	1.4515	111.706	2.76142
91.64	0.537756	127.601	1.4515	114.936	2.67816
93.3501	0.537756	125.913	1.4515	114.74	2.67816
94.5252	0.537756	117.1	1.4515	114.611	2.67816
114.061	0.445761	116.951	1.4515	110.017	2.78916
116.077	0.445761	115.12	1.48014	110.018	2.78916
116.951	0.445761	115.765	1.48014	110.126	2.78916
119.941	0.445761	115.086	1.48014	110.316	2.78916
82.3602	0.585091	115.21	1.48014	110.604	2.78916
83.2259	0.585091	117.392	1.48014	110.979	2.78916
85.6589	0.585091	118.58	1.48014	111.408	2.78916
85.4232	0.585091	113.752	1.50971	108.757	2.86972
92.4132	0.545862	112.848	1.50971	109.244	2.86972
89.7802	0.545862	112.008	1.50971	110.853	2.83797
87.8534	0.545862	112.056	1.50971	111.244	2.83797
86.9644	0.545862	115.606	1.50971	111.4	2.83797
86.262	0.545862	123.127	1.38133	126.875	2.52972
84.7942	0.537756	122.016	1.38133	121.724	2.58464
85.3766	0.537756	119.944	1.40192	121.429	2.58464
86.7576	0.537756	123.298	1.40192	121.195	2.58464
88.0124	0.537756	119.043	1.40192	118.956	2.58495
88.7727	0.537756	117.476	1.40192	118.618	2.58495
108.03	0.445761	117.399	1.40192	118.331	2.58495
110.193	0.445761	115.981	1.42289	114.392	2.66782
110.385	0.445761	115.5	1.42289	114.481	2.66782
111.818	0.445761	116.061	1.42289	118.48	2.57216
114.54	0.445761	115.288	1.42289	117.96	2.57216
118.59	0.445761	116.701	1.42289	117.368	2.57216
96.4205	0.56512	116.328	1.42289	116.811	2.57216
121.806	0.481292	113.996	1.45413	111.729	2.67816
130.695	0.481292	113.316	1.45413	111.392	2.67816
130.741	0.481292	120.156	1.45413	111.173	2.67816
144.55	0.481292	120.221	1.38133	110.995	2.67816
123.31	0.504137	119.288	1.38133	110.924	2.67816
126.639	0.504137	118.818	1.38133	110.94	2.67816
133.266	0.465348	116.744	1.38133	106.674	2.78916
133.542	0.465348	116.341	1.38133	106.933	2.78916
133.192	0.465348	115.066	1.40192	109.842	2.72485
132.506	0.465348	115.034	1.40192	110.321	2.72485
132.446	0.465348	113.573	1.40192	110.88	2.72485
112.152	0.488734	113.24	1.40192	111.341	2.72485
78.4038	0.585091	112.499	1.40192	111.724	2.72485
78.8516	0.585091	110.982	1.42289	107.7	2.83797
81.1825	0.585091	111.063	1.42289	108.162	2.83797
80.7567	0.585091	110.76	1.42289	107.867	2.83797
79.3187	0.585091	111.228	1.42289	107.712	2.83797
146.658	0.32238	111.526	1.42289	107.7	2.83797
85.3498	0.545862	112.148	1.42289	105.298	2.90483
82.5941	0.545862	108.875	1.45413	105.307	2.90483
103.153	0.445761	108.245	1.45413	122.431	2.52972
105.571	0.445761	125.616	1.31952	120.531	2.52613
108.663	0.445761	118.715	1.38133	120.25	2.52613
112.276	0.445761	116.638	1.38133	102.519	2.90483
109.07	0.481292	116.837	1.38133	102.66	2.90483
110.34	0.481292	116.264	1.38133	102.33	2.90483
112.701	0.481292	114.857	1.38133	191.887	1.51969
114.068	0.481292	113.381	1.38133	191.157	1.51969
113.901	0.481292	112.649	1.38133	190.691	1.51969
130.612	0.414195	96.6422	1.14271	233.727	1.23951
129.525	0.414195	101.311	1.14271	234.344	1.23951
129.628	0.414195	106.186	1.14271	198.315	1.51969
131.107	0.414195	110.729	1.14271	197.759	1.51969
133.366	0.414195	114.668	1.14271	197.455	1.51969
111.139	0.504137	103.17	1.29083	197.216	1.51969
117.558	0.504137	105.754	1.29083	134.419	2.73682
124.886	0.465348	107.6	1.29083	134.129	2.73682
127.146	0.465348	110.111	1.29083	139.08	2.63904
128.832	0.465348	112.54	1.29083	139.004	2.63904
130.078	0.465348	116.158	1.29083	138.395	2.63904
128.568	0.465348	119.619	1.3362	135.542	2.68251
127.646	0.465348	128.694	1.30472	135.19	2.68251
127.005	0.465348	126.183	1.31952	134.402	2.68251
115.94	0.511528	125.033	1.31952	133.707	2.68251
121.185	0.511528	123.651	1.31952	133.05	2.68251
101.371	0.488734	121.744	1.31952	136.657	2.59783
93.3383	0.488734	120.665	1.31952	130.438	2.65721
102.981	0.445761	119.592	1.31952	131.002	2.65721
106.987	0.481292	118.25	1.33353	131.643	2.65721
123.982	0.414195	116.191	1.33353	132.84	2.65721
122.087	0.414195	111.917	1.33353	133.47	2.65721
121.127	0.414195	111.482	1.33353	133.47	2.65721
121.64	0.414195	112.31	1.33353	133.377	2.65721
123.591	0.414195	97.6913	1.14271	133.939	2.63904
126.496	0.414195	102.424	1.14271	134.322	2.63904
129.504	0.414195	107.373	1.14271	134.48	2.63904
123.066	0.465348	111.679	1.14271	134.463	2.63904
124.89	0.465348	102.081	1.29083	134.517	2.63904
126.539	0.465348	104.53	1.29083	134.654	2.63904
124.408	0.465348	108.277	1.29083	134.052	2.63904
124.171	0.465348	108.917	1.29083	133.098	2.63904
123.118	0.465348	111.196	1.29083	136.581	2.55312
113.77	0.511528	119.675	1.29083	135.615	2.55312
115.064	0.511528	124.608	1.3362	134.868	2.55312
119.077	0.511528	142.183	1.3362	131.74	2.59783
118.426	0.503183	145.288	1.2855	130.868	2.59783
119.741	0.503183	133.723	1.30472	130.208	2.59783
130.305	0.503183	128.725	1.30472	129.3	2.59783
121.036	0.503183	126.874	1.30472	128.416	2.59783
109.129	0.488734	124.966	1.30472	132.854	2.50099
99.075	0.488734	123.234	1.30472	132.163	2.50099
115.12	0.414195	121.243	1.31952	131.463	2.50099
113.566	0.414195	120.334	1.31952	130.878	2.50099
124.207	0.414195	119.157	1.31952	130.403	2.50099
121.834	0.465348	117.732	1.31952	129.203	2.51371
120.541	0.465348	116.569	1.31952	128.839	2.51371
119.793	0.465348	115.636	1.31952	132.965	2.42977
112.155	0.503183	113.236	1.33353	132.734	2.42977
113.049	0.503183	112.049	1.33353	132.799	2.42977
115.835	0.503183	110.888	1.33353	137.801	2.23723
117.296	0.503183	110.228	1.33353	138.539	2.21427
133.034	0.503183	109.719	1.33353	138.113	2.21427
118.277	0.503183	111.497	1.00914	145.492	2.09577
125.647	0.503183	116.547	1.00914	145.459	2.09577
126.232	0.503183	122.058	1.00914	145.36	2.09577
140.628	0.485324	101.043	1.26517	145.21	2.09577
112.357	0.478814	103.686	1.26517	145.356	2.09577
104.771	0.488734	109.958	1.26517	145.453	2.09577
98.9239	0.488734	108.988	1.26517	151.264	2.019
94.4451	0.488734	111.536	1.26517	151.722	2.019
111.288	0.414195	115.217	1.26517	170.589	1.8023
110.879	0.503183	131.614	1.32444	171.474	1.8023
111.56	0.503183	141.368	1.32444	172.279	1.8023
114.203	0.503183	138.917	1.2855	124.193	2.66943
115.699	0.503183	126.93	1.30472	124.607	2.66943
122.637	0.485324	124.74	1.30472	124.901	2.66943
122.292	0.485324	123.009	1.30472	132.774	2.51845
122.368	0.485324	121.1	1.30472	133.253	2.51845
123.331	0.485324	119.621	1.30472	133.765	2.51845
124.665	0.485324	117.356	1.31952	134.402	2.51845
129.258	0.524446	115.891	1.31952	128.047	2.65721
135.179	0.524446	115.559	1.31952	128.256	2.65721
132.952	0.524446	114.079	1.31952	128.433	2.65721
145.316	0.478814	113.271	1.31952	134.25	2.54212
117.81	0.478814	110.928	1.00914	134.439	2.54212
113.3	0.478814	116.445	1.00914	134.64	2.54212
108.371	0.478814	99.4535	1.26517	134.427	2.54212
102.279	0.478814	101.002	1.26517	134.921	2.54212
109.557	0.503183	103.533	1.26517	134.962	2.54212
111.555	0.503183	104.988	1.26517	135.164	2.54212
117.764	0.485324	108.015	1.26517	130.638	2.63904
117.992	0.485324	109.984	1.26517	135.187	2.55312
118.127	0.485324	113.378	1.32444	134.534	2.55312
118.46	0.485324	120.183	1.32444	133.679	2.55312
119.063	0.485324	111.534	1.34862	132.693	2.55312
120.211	0.485324	106.26	1.34862	130.875	2.55312
121.924	0.485324	104.456	1.34862	129.89	2.55312
122.439	0.485324	116.234	1.34862	129.138	2.55312
124.855	0.478814	86.7582	1.35575	133.743	2.4519
125.955	0.478814	84.4705	1.35575	132.759	2.4519
123.962	0.478814	85.4525	1.35575	129.279	2.50099
121.089	0.478814	87.3236	1.33277	128.454	2.50099
118.109	0.478814	87.7929	1.33277	127.825	2.50099
115.28	0.478814	88.1601	1.33277	127.035	2.50099
108.736	0.478814	88.3581	1.33277	126.402	2.50099
114.327	0.485324	88.2367	1.33277	130.459	2.41219
113.636	0.485324	92.1617	1.29311	129.383	2.41219
113.137	0.485324	94.3724	1.29311	129.692	2.41219
113.706	0.485324	97.3445	1.29311	129.235	2.41219
114.118	0.485324	100.784	1.29311	129.248	2.41219
115.864	0.485324	111.646	1.29311	128.776	2.41219
116.435	0.485324	139.588	1.25726	127.419	2.42977
134.791	0.423799	135.099	1.25726	126.396	2.42977
135.127	0.423799	130.143	1.25726	131.304	2.32449
137.029	0.423799	128.508	1.25726	130.379	2.32449
122.735	0.478814	126.474	1.27148	129.758	2.32449
119.776	0.478814	124.403	1.27148	128.863	2.32449
116.645	0.478814	122.724	1.27148	128.156	2.32449
113.5	0.478814	121.195	1.27148	127.632	2.32449
107.238	0.485324	119.513	1.27148	127.212	2.32449
108.531	0.485324	116.51	1.28346	126.847	2.32449
110.227	0.485324	115.477	1.28346	131.385	2.23723
111.562	0.485324	114.409	1.28346	131.196	2.23723
129.633	0.423799	112.254	1.28346	131.233	2.23723
129.949	0.423799	112.537	1.28346	131.292	2.23723
130.745	0.423799	110.832	1.00914	130.898	2.23723
131.808	0.423799	100.023	1.20777	130.47	2.23723
133.15	0.423799	101.768	1.20777	130.163	2.23723
132.678	0.423799	106.513	1.20777	130.119	2.23723
114.804	0.478814	110.382	1.20777	151.377	1.9256
103.957	0.485324	112.448	1.20777	151.779	1.9256
121.678	0.423799	104.808	1.31643	151.677	1.9256
122.829	0.423799	105.985	1.31643	139.409	2.09577
123.566	0.423799	107.329	1.31643	139.532	2.09577
125.46	0.423799	108.208	1.31643	139.85	2.09577
127.887	0.423799	109.236	1.31643	140.117	2.09577
129.658	0.423799	108.715	1.31643	140.509	2.09577
129.961	0.423799	104.757	1.34048	160.452	1.84367
128.092	0.423799	103.038	1.34048	161.249	1.84367
115.468	0.423799	104.485	1.34048	162.273	1.84367
115.719	0.423799	99.4752	1.34048	163.409	1.84367
116.981	0.423799	95.5996	1.34048	164.482	1.84367
119.048	0.423799	88.2476	1.382	169.488	1.8023
122.455	0.423799	84.1212	1.382	170.812	1.8023
124.563	0.423799	80.7726	1.382	128.358	2.49641
125.195	0.423799	90.1713	1.25563	128.307	2.49641
108.138	0.423799	92.0376	1.25563	128.271	2.49641
108.156	0.423799	94.9202	1.25563	128.296	2.49641
109.538	0.423799	98.089	1.25563	128.35	2.49641
112.133	0.423799	101.897	1.25563	128.567	2.49641
116.04	0.423799	105.668	1.25563	128.795	2.49641
116.877	0.423799	120.419	1.2531	129.062	2.49641
107.346	0.423799	158.186	1.24916	128.308	2.51845
108.95	0.423799	134.757	1.25726	128.728	2.51845
129.717	0.41451	129.129	1.25726	129.769	2.51845
132.259	0.41451	126.601	1.25726	130.366	2.51845
127.118	0.41451	125.897	1.25726	130.964	2.51845
130.085	0.41451	123.008	1.25726	131.319	2.51845
130.448	0.41451	119.64	1.25726	138.382	2.38798
128.953	0.41451	118.691	1.27148	138.356	2.38798
119.513	0.41451	117.182	1.27148	138.389	2.38798
123.246	0.41451	117.89	1.27148	138.515	2.38798
127.205	0.41451	118.257	1.27148	130.171	2.54212
127.526	0.41451	115.782	1.27148	130.399	2.54212
124.482	0.41451	112.29	1.28346	130.622	2.54212
115.798	0.41451	111.799	1.28346	130.938	2.54212
119.022	0.41451	110.743	1.28346	135.962	2.45489
120.799	0.41451	109.395	1.28346	136.286	2.45489
120.103	0.41451	108.5	1.28346	136.537	2.45489
119.116	0.41451	107.28	1.28346	136.834	2.45489
114.214	0.41451	94.4926	1.20777	136.711	2.45489
113.596	0.41451	99.1808	1.20777	135.71	2.45489
127.566	0.35457	101.638	1.20777	134.72	2.45489
128.916	0.35457	104.571	1.20777	128.541	2.55312
135.228	0.35457	107.777	1.20777	132.793	2.4519
126.092	0.35457	101.031	1.31643	131.706	2.4519
131.644	0.35457	102.843	1.31643	130.788	2.4519
138.049	0.35457	103.901	1.31643	129.862	2.4519
135.156	0.35457	105.199	1.31643	128.749	2.4519
139.727	0.35457	106.416	1.31643	127.847	2.4519
145.534	0.35457	106.996	1.31643	127.02	2.4519
129.749	0.35457	103.363	1.34048	129.999	2.37887
126.983	0.358516	101.144	1.34048	126.095	2.41219
125.975	0.358516	99.4	1.34048	124.516	2.41219
133.737	0.358516	96.6468	1.34048	133.263	2.25004
129.7	0.358516	93.0314	1.34048	133.271	2.25004
126.658	0.358516	86.3839	1.382	132.67	2.25004
126.252	0.358516	83.1056	1.382	131.614	2.25004
127.353	0.358516	80.1258	1.382	130.583	2.25004
133.245	0.358516	89.9214	1.25563	125.394	2.32449
133.799	0.358516	91.9225	1.25563	124.307	2.32449
97.1279	0.565012	95.1177	1.25563	122.928	2.32449
98.4184	0.565012	98.7332	1.25563	144.669	1.95593
100.101	0.565012	102.242	1.25563	143.662	1.95593
100.253	0.565012	106.106	1.2531	142.895	1.95593
100.484	0.565012	109.358	1.2531	142.099	1.95593
90.8193	0.565012	112.626	1.2531	141.047	1.95593
92.8823	0.565012	118.281	1.2531	143.129	1.95593
94.9935	0.565012	118.268	1.2531	142.229	1.95593
95.3404	0.565012	118.713	1.2531	123.202	2.23723
95.2543	0.565012	120.242	1.25248	142.343	1.9256
85.7169	0.565012	122.087	1.25248	142.175	1.9256
87.9171	0.565012	128.327	1.25248	143.118	1.9256
88.0706	0.565012	133.509	1.24801	142.734	1.9256
88.2912	0.565012	134.8	1.24801	143.126	1.9256
87.9574	0.565012	133.498	1.24916	143.856	1.9256
83.3523	0.565012	132.122	1.24916	203.408	1.36431
83.073	0.565012	130.796	1.24916	207.959	1.36431
90.0688	0.565012	129.449	1.24916	155.808	1.84367
82.7156	0.565012	128.245	1.24916	157.461	1.84367
78.7134	0.565012	124.631	1.25726	158.698	1.84367
78.2307	0.565012	120.413	1.25726	160.025	1.84367
78.0724	0.565012	121.844	1.22523	161.264	1.84367
78.282	0.565012	120.908	1.22523	196.155	1.53792
95.9265	0.472489	118.656	1.22523	197.513	1.53792
99.4358	0.472489	117.558	1.22523	198.799	1.53792
103.402	0.472489	97.9829	1.20777	116.754	2.56758
104.97	0.472489	95.6897	1.31643	117.069	2.56758
97.2828	0.472489	98.0681	1.31643	117.281	2.56758
97.7604	0.472489	100.871	1.31643	117.511	2.56758
99.1831	0.472489	102.603	1.31643	117.644	2.56758
103.267	0.472489	113.642	1.31643	129.477	2.33758
99.7584	0.472489	110.35	1.31643	120.649	2.51582
107.119	0.472489	103.005	1.34048	121.085	2.51582
93.7861	0.472489	107.994	1.34048	121.624	2.51582
95.7801	0.472489	98.6757	1.34048	122.216	2.51582
187.676	0.327387	94.6229	1.34048	122.833	2.51582
106.62	0.425247	91.2832	1.3186	123.07	2.51582
103.865	0.425247	86.898	1.3186	135.932	2.28115
110.892	0.425247	93.3502	1.1944	136.228	2.28115
106.563	0.425247	97.7339	1.1944	136.308	2.28115
113.562	0.425247	100.643	1.1944	136.127	2.28115
109.382	0.425247	104.177	1.1944	136.054	2.28115
105.495	0.425247	108.217	1.1944	124.361	2.49641
119.617	0.470384	107.513	1.23463	124.488	2.49641
118.832	0.470384	109.905	1.23463	124.673	2.49641
115.972	0.470384	112.119	1.23463	133.846	2.33084
114.155	0.470384	114.482	1.23463	134.243	2.33084
112.511	0.470384	116.399	1.23463	134.719	2.33084
116.724	0.445996	117.802	1.23463	135.268	2.33084
115.832	0.445996	120.279	1.22613	135.943	2.33084
112.364	0.445996	122.723	1.22613	136.562	2.33084
109.259	0.445996	124.988	1.22613	137.315	2.33084
106.508	0.445996	128.589	1.22189	147.901	2.17259
104.73	0.445996	133.371	1.22189	134.433	2.38798
109.92	0.421395	131.884	1.22189	134.305	2.38798
110.017	0.421395	131.132	1.22189	134.245	2.38798
110.751	0.421395	138.884	1.227	134.311	2.38798
109.816	0.421395	133.355	1.227	134.364	2.38798
106.053	0.421395	128.617	1.227	134.533	2.38798
117.093	0.470384	126.287	1.227	134.727	2.38798
116.229	0.470384	123.344	1.227	140.108	2.30127
113.59	0.470384	120.861	1.227	140.457	2.30127
110.661	0.470384	118.004	1.22523	140.826	2.30127
107.679	0.470384	116.892	1.22523	132.259	2.45489
111.227	0.445996	116.24	1.22523	132.57	2.45489
110.091	0.445996	115.206	1.22523	132.917	2.45489
108.477	0.445996	113.6	1.22523	133.266	2.45489
104.868	0.445996	91.2778	1.31294	133.64	2.45489
101.567	0.445996	94.3683	1.31294	137.682	2.37028
99.1589	0.445996	96.9317	1.31294	135.19	2.37028
107.249	0.421395	99.6585	1.31294	135.42	2.37028
109.135	0.421395	102.09	1.31294	134.249	2.37028
105.479	0.421395	104.06	1.31294	133.173	2.37028
114.809	0.470384	104.997	1.3186	132.037	2.37028
114.006	0.470384	103.321	1.3186	126.547	2.4519
110.334	0.470384	100.586	1.3186	129.346	2.37887
106.771	0.470384	96.0655	1.3186	128.311	2.37887
103.161	0.470384	91.7804	1.3186	127.237	2.37887
105.824	0.445996	87.4209	1.3186	125.351	2.37887
104.176	0.445996	84.913	1.31215	123.54	2.37887
103.155	0.445996	95.9443	1.1944	123.689	2.37887
100.656	0.445996	99.5009	1.1944	123.005	2.37887
105.03	0.421395	102.775	1.1944	137.957	2.11269
105.337	0.421395	106.295	1.1944	137.416	2.11269
112.801	0.470384	105.718	1.23463	128.71	2.25004
112.628	0.470384	107.726	1.23463	128.667	2.25004
108.127	0.470384	109.605	1.23463	128.506	2.25004
103.872	0.470384	111.649	1.23463	128.023	2.25004
99.7527	0.470384	114.897	1.23463	127.002	2.25004
100.812	0.445996	115.625	1.23463	193.762	1.53792
104.854	0.421395	118.002	1.22613	195.257	1.53792
120.967	0.391683	118.773	1.22613	196.981	1.53792
116.2	0.391683	119.127	1.22613	125.436	2.33758
121.316	0.391683	118.8	1.22613	125.939	2.33758
116.864	0.391683	122.242	1.22613	126.589	2.33758
117.885	0.391683	123.522	1.22613	127.328	2.33758
112.456	0.391683	125.769	1.22189	127.997	2.33758
111.902	0.391683	128.059	1.22189	150.827	1.98591
128.352	0.344401	128.169	1.22189	151.002	1.98591
131.073	0.344401	127.095	1.22189	131.744	2.28115
130.499	0.344401	124.755	1.22189	132.147	2.28115
129.041	0.344401	123.555	1.227	132.064	2.28115
105.283	0.42557	123.057	1.227	131.84	2.28115
114.703	0.42557	122.346	1.227	131.756	2.28115
111.02	0.42557	120.127	1.227	131.806	2.28115
107.034	0.42557	117.934	1.227	144.83	2.07925
107.342	0.42557	115.172	1.227	145.19	2.07925
124.133	0.42557	114.371	1.22523	145.686	2.07925
122.949	0.42557	113.408	1.22523	146.214	2.07925
120.287	0.42557	112.214	1.22523	131.043	2.33084
117.627	0.42557	111.378	1.22523	131.716	2.33084
137.054	0.42557	110.528	1.22523	132.448	2.33084
133.353	0.42557	94.9407	1.31294	142.957	2.17259
105.235	0.460204	93.295	1.31294	143.766	2.17259
101.563	0.460204	96.5794	1.31294	143.572	2.17259
106.196	0.500115	99.1577	1.31294	143.347	2.17259
116.534	0.460204	101.8	1.31294	143.173	2.17259
104.285	0.460204	102.874	1.3186	143.101	2.17259
101.662	0.460204	101.961	1.3186	143.141	2.17259
97.9748	0.460204	98.9465	1.3186	143.23	2.17259
99.704	0.500115	95.2912	1.3186	135.398	2.30127
104.447	0.500115	90.8303	1.3186	135.673	2.30127
107.574	0.500115	87.7608	1.3186	136.038	2.30127
107.796	0.500115	85.7004	1.31215	136.405	2.30127
112.286	0.460204	83.274	1.31215	136.687	2.30127
108.199	0.460204	96.9658	1.1944	136.968	2.30127
105.466	0.460204	100.813	1.1944	137.048	2.30127
102.191	0.460204	104.224	1.1944	141.993	2.23986
99.06	0.460204	107.817	1.1944	142.444	2.23986
95.9132	0.467088	106.301	1.23463	142.864	2.23986
98.9781	0.500115	108.17	1.23463	134.956	2.37028
101.247	0.500115	109.519	1.23463	133.897	2.37028
105.373	0.500115	120.797	1.13493	132.758	2.37028
108.845	0.500115	121.752	1.13493	131.595	2.37028
110.123	0.500115	117.944	1.18187	135.119	2.28831
107.453	0.500115	119.551	1.18187	133.943	2.28831
113.134	0.460204	120.202	1.18187	132.733	2.28831
109.659	0.460204	117.524	1.18187	131.546	2.28831
104.924	0.467088	119.32	1.18187	130.329	2.28831
102.494	0.467088	124.629	1.18187	129.127	2.28831
99.5434	0.467088	127.455	1.18339	123.092	2.37887
96.5749	0.467088	128.942	1.18339	122.031	2.37887
91.3969	0.531771	126.053	1.18339	135.716	2.11269
91.9897	0.531771	122.588	1.18339	133.423	2.11269
93.2325	0.531771	120.608	1.18339	131.295	2.11269
101.236	0.500115	96.352	1.28632	129.592	2.11269
104.094	0.500115	98.9853	1.28632	128.78	2.11269
107.347	0.500115	101.636	1.28632	144.262	2.10691
109.628	0.500115	108.562	1.22086	144.439	2.10691
112.092	0.500115	106.357	1.22086	144.746	2.10691
110.787	0.500115	103.004	1.22086	147.665	2.07086
109.081	0.492687	98.687	1.22086	137.01	2.23986
112.192	0.467088	94.896	1.22086	137.481	2.23986
109.706	0.467088	91.2976	1.22086	137.898	2.23986
106.691	0.467088	105.909	1.04898	138.354	2.23986
103.767	0.467088	110.801	1.04898	138.848	2.23986
101.834	0.467088	114.967	1.04898	139.36	2.23986
100.86	0.467088	117.728	1.04898	139.452	2.23986
81.7832	0.546981	110.947	1.13493	144.343	2.1575
81.7213	0.546981	113.149	1.13493	143.224	2.1575
93.9515	0.531771	115.018	1.13493	141.914	2.1575
93.011	0.531771	116.098	1.13493	132.506	2.28831
92.7279	0.531771	117.326	1.13493	131.296	2.28831
93.768	0.531771	113.983	1.18187	130.026	2.28831
96.0513	0.531771	115.44	1.18187	128.837	2.28831
98.6912	0.531771	117.037	1.18187	127.587	2.28831
107.53	0.500115	117.067	1.18187	144.202	2.00664
109.305	0.500115	117.132	1.18187	141.958	2.00664
111.642	0.500115	120.673	1.18187	122.079	2.64252
114.979	0.492687	123.539	1.18339	122.536	2.64943
114.846	0.492687	126.372	1.18339	123.908	2.64943
112.079	0.492687	123.44	1.18339	124.219	2.64943
109.738	0.492687	120.26	1.18339	124.625	2.64943
113.422	0.467088	118.778	1.18339	113.313	2.80251
111.152	0.467088	96.4269	1.28632	113.831	2.80251
108.523	0.467088	98.2785	1.28632	144.674	2.63162
107.112	0.467088	105.003	1.22086	142.573	2.66823
106.571	0.467088	102.005	1.22086	142.429	2.66823
106.513	0.467088	97.7593	1.22086	142.319	2.66823
82.9472	0.546981	94.0567	1.22086	142.247	2.66823
85.6268	0.546981	90.8878	1.22086	142.146	2.66823
85.6938	0.546981	108.09	1.04898	144.78	2.59678
86.7131	0.546981	103.847	1.13493	142.549	2.63162
85.1416	0.565498	106.026	1.13493	142.216	2.63162
83.8117	0.565498	107.224	1.13493	141.895	2.63162
82.6971	0.565498	109.349	1.13493	141.668	2.63162
81.7392	0.565498	112.087	1.13493	141.355	2.63162
81.8362	0.565498	110.326	1.18187	141.133	2.63162
88.5783	0.547305	112.046	1.18187	138.991	2.66823
92.136	0.547305	113.569	1.18187	138.805	2.66823
97.9546	0.531771	115.63	1.18187	138.681	2.66823
96.9579	0.531771	117.419	1.18187	138.616	2.66823
97.2667	0.531771	119.108	1.18187	138.539	2.66823
97.6182	0.531771	120.535	1.18339	136.236	2.71311
99.1382	0.531771	121.768	1.18339	136.298	2.71311
101.78	0.531771	120.174	1.18339	136.347	2.71311
103.358	0.531771	118.433	1.18339	136.408	2.71311
113.167	0.492687	117.3	1.18339	136.511	2.71311
115.251	0.492687	116.876	0.975023	136.642	2.71311
117.462	0.492687	120.214	0.975023	141.293	2.59678
116.114	0.492687	124.481	0.975023	141.119	2.59678
114.763	0.492687	114.227	1.09923	140.139	2.58715
112.578	0.492687	117.99	1.09923	137.004	2.63373
116.408	0.467088	120.186	1.09923	136.869	2.63373
114.39	0.467088	121.641	1.09923	134.381	2.67961
113.465	0.467088	123.065	1.09923	134.424	2.67961
111.91	0.467088	124.211	1.09923	134.517	2.67961
80.9419	0.546981	119.697	1.15226	134.602	2.67961
84.1406	0.546981	120.88	1.15226	134.765	2.67961
87.9556	0.546981	119.69	1.15226	130.766	2.67961
90.3987	0.546981	118.043	1.15226	130.836	2.67961
92.5779	0.538207	115.764	1.15226	130.896	2.67961
93.4118	0.538207	116.653	0.975023	131.029	2.67961
88.7325	0.565498	120.33	0.975023	131.228	2.67961
87.7455	0.565498	109.798	1.09923	149.32	2.43821
87.0191	0.565498	113.485	1.09923	153.66	2.41539
86.5374	0.565498	115.953	1.09923	153.665	2.41539
86.9993	0.565498	117.311	1.09923	153.504	2.41539
88.5425	0.565498	118.725	1.09923	158.306	2.3466
91.433	0.547305	120.066	1.09923	152.511	2.37139
91.4098	0.547305	116.258	1.15226	154.239	2.3466
92.8588	0.547305	117.764	1.15226	154.285	2.3466
95.1578	0.547305	117.725	1.15226	154.154	2.3466
97.2492	0.547305	115.476	1.15226	155.664	2.2491
99.536	0.531771	112.421	1.15226	155.518	2.2491
101.205	0.531771	117.651	0.975023	156.021	2.2491
100.585	0.531771	106.491	1.09923	137.401	2.16674
101.201	0.531771	108.054	1.09923	138.276	2.16674
110.622	0.493903	119.268	1.01735	139.224	2.16674
112.396	0.493903	122.488	1.01735	140.099	2.16674
114.077	0.493903	125.562	1.01735	139.523	2.15891
117.098	0.492687	112.035	1.01735	139.905	2.15891
119.452	0.492687	115.526	1.01735	140.334	2.15891
119.177	0.492687	119.483	1.01735	140.917	2.15891
117.401	0.492687	110.089	1.01735	141.607	2.15891
116.022	0.492687	111.931	1.01735	144.341	2.12977
112.503	0.492687	127.972	0.887058	145.27	2.12977
116.16	0.467088	126.444	0.887058	146.108	2.12977
82.182	0.546981	126.957	0.887058	146.996	2.12977
87.2686	0.538207	99.5069	1.55379	148.026	2.12977
90.9324	0.538207	113.42	1.05985	149.048	2.12977
93.685	0.538207	110.183	1.05985	150.085	2.12977
95.4785	0.538207	107.264	1.05985	140.168	2.20273
97.2112	0.538207	105.393	1.05985	139.013	2.20273
91.9105	0.565498	104.875	1.05985	135.362	2.24308
91.4638	0.565498	117.337	1.05985	130.27	2.24308
91.1092	0.565498	115.549	1.05985	128.818	2.25505
91.5914	0.565498	114.306	1.05985	127.987	2.25505
100.786	0.5198	113.626	1.05985	127.329	2.25505
102.568	0.5198	144.415	0.850888	136.938	2.15088
96.6916	0.547305	140.736	0.850888	137.662	2.15088
96.2963	0.547305	137.493	0.850888	138.561	2.15088
97.2804	0.547305	135.25	0.850888	139.551	2.15088
97.7443	0.547305	134.951	0.850888	141.444	2.13822
98.436	0.547305	131.207	0.850888	142.481	2.13822
98.8877	0.547305	143.516	0.820985	143.56	2.13822
99.3242	0.547305	146.67	0.820985	144.743	2.13822
102.95	0.531771	192.818	0.916583	145.922	2.13822
110.866	0.493903	191.891	0.916583	147.824	2.12807
111.864	0.493903	234.931	0.74696	149.039	2.12807
112.949	0.493903	235.264	0.74696	150.268	2.12807
114.596	0.493903	201.319	0.916583	151.508	2.12807
116.59	0.493903	200.093	0.916583	152.738	2.12807
118.24	0.492687	199.038	0.916583	147.625	2.08431
119.206	0.492687	198.199	0.916583	148.997	2.08316
119.025	0.492687	197.558	0.916583	150.317	2.08316
117.126	0.492687	197.06	0.916583	151.652	2.08316
114.69	0.492687	196.825	0.916583	152.979	2.08316
84.846	0.538207	241.624	0.74696	154.339	2.08316
88.0675	0.538207	203.539	0.916583	155.678	2.08316
89.1447	0.538207	202.876	0.916583	157.604	2.07551
91.0703	0.538207	202.411	0.916583	158.97	2.07551
93.1849	0.538207	202.016	0.916583	160.333	2.07551
93.8613	0.538207	201.934	0.916583	161.691	2.07551
89.6383	0.565498	140.625	1.63698	162.954	2.07551
97.4435	0.5198	140.262	1.63698	163.193	2.07723
97.7267	0.5198	139.883	1.63698	162.675	2.07723
98.7364	0.5198	139.547	1.63698	162.043	2.07723
99.9958	0.5198	139.034	1.63698	161.408	2.07723
101.907	0.5198	138.503	1.63698	160.845	2.07723
98.9754	0.547305	136.093	1.66052	156.639	2.07551
100.035	0.547305	137.184	1.63698	138.366	2.12268
100.883	0.547305	136.893	1.63698	138.767	2.12268
102.036	0.547305	136.529	1.63698	139.366	2.12268
101.401	0.547305	135.977	1.63698	140.099	2.12268
102.613	0.547305	135.443	1.63698	135.004	2.21375
117.269	0.480698	134.957	1.63698	135.691	2.21375
113.699	0.493903	132.399	1.66387	152.256	1.99363
113.268	0.493903	132.028	1.66387	153.109	1.99363
113.142	0.493903	131.699	1.66387	154.034	1.99363
113.203	0.493903	131.393	1.66387	154.796	1.99363
114.088	0.493903	131.143	1.66387	131.645	2.28503
114.945	0.493903	130.858	1.66387	131.979	2.28503
116.249	0.492687	130.645	1.66387	132.346	2.28503
117.85	0.492687	134.193	1.63698	137.553	2.21375
83.0468	0.538207	133.848	1.63698	138.095	2.21375
83.1577	0.538207	133.509	1.63658	138.663	2.21375
84.6255	0.538207	132.94	1.63658	139.407	2.21375
87.3984	0.538207	132.415	1.63658	140.713	2.21375
88.3698	0.538207	131.977	1.63658	157.039	1.99363
89.2403	0.538207	129.382	1.66387	169.042	1.74397
92.6306	0.5198	129.042	1.66387	168.294	1.74397
92.4608	0.5198	128.719	1.66387	167.818	1.74397
92.5975	0.5198	128.451	1.66387	198.028	1.37885
93.5113	0.5198	128.162	1.66387	197.341	1.37885
95.1987	0.5198	127.972	1.66387
97.7289	0.5198	127.804	1.66387
100.049	0.5198	127.214	1.67014
96.8764	0.547305	126.957	1.67014
98.6883	0.547305	133.984	1.60671
99.885	0.547305	131.168	1.63658
114.309	0.480698	130.893	1.63658
115.469	0.480698	130.435	1.63658
115.549	0.480698	129.871	1.63658
111.097	0.493903	129.388	1.63658
110.129	0.493903	128.869	1.63658
109.977	0.493903	128.524	1.63658
110.263	0.493903	126.049	1.66387
110.922	0.493903	125.736	1.66387
111.883	0.493903	127.555	1.63684
112.969	0.493903	127.303	1.63684
84.105	0.538207	127.13	1.63684
86.5828	0.5198	127.062	1.63684
87.1949	0.5198	124.452	1.67014
90.5707	0.5198	123.975	1.67014
92.9363	0.5198	123.422	1.67014
94.5111	0.5198	122.948	1.67014
96.7466	0.5198	132.709	1.60671
107.653	0.480698	132.192	1.60671
109.198	0.480698	131.719	1.60671
111.679	0.480698	131.287	1.60671
113.192	0.480698	130.903	1.60671
114.032	0.480698	128.189	1.63658
112.61	0.480698	127.904	1.63658
107.943	0.493903	127.401	1.63658
107.661	0.493903	126.819	1.63658
108.151	0.493903	129.713	1.59388
108.293	0.493903	129.233	1.59388
119.275	0.450523	128.85	1.59388
120.294	0.450523	125.114	1.63684
86.9877	0.5198	124.821	1.63684
111.248	0.417818	124.577	1.63684
114.532	0.417818	124.392	1.63684
101.707	0.480698	124.261	1.63684
103.542	0.480698	124.178	1.63684
105.961	0.480698	124.017	1.63684
108.126	0.480698	120.963	1.67014
109.802	0.480698	121.179	1.65947
107.596	0.480698	120.713	1.65947
106.202	0.480698	120.318	1.65947
102.224	0.493903	119.95	1.65947
112.596	0.450523	119.679	1.65947
113.61	0.450523	116.196	1.70598
115.114	0.450523	116.034	1.70598
115.826	0.450523	115.934	1.70598
117.136	0.450523	115.876	1.70598
108.958	0.417818	129.602	1.60671
110.709	0.417818	128.193	1.60671
98.6436	0.480698	127.811	1.60671
101.029	0.480698	131.844	1.55379
102.281	0.480698	128.244	1.59388
103.615	0.480698	127.662	1.59388
101.521	0.480698	127.12	1.59388
127.074	0.377953	126.569	1.59388
125.748	0.377953	126.148	1.59388
106.246	0.450523	125.735	1.59388
107.712	0.450523	125.386	1.59388
108.214	0.450523	121.835	1.63684
109.796	0.450523	121.614	1.63684
111.473	0.450523	121.439	1.63684
113.501	0.450523	123.943	1.60335
107.865	0.417818	123.947	1.60335
95.7752	0.480698	123.496	1.60335
96.5905	0.480698	118.715	1.65947
124.775	0.377953	118.187	1.65947
122.21	0.377953	117.727	1.65947
119.604	0.377953	117.3	1.65947
118.069	0.377953	116.988	1.65947
119.313	0.377953	116.726	1.65947
101.69	0.450523	116.529	1.65947
102.33	0.450523	113.235	1.70598
103.663	0.450523	115.229	1.67589
106.061	0.450523	115.233	1.67589
108.246	0.450523	115.344	1.67589
117.634	0.377953	115.521	1.67589
112.483	0.410817	115.793	1.67589
117.884	0.410817	112.908	1.72435
114.354	0.410817	113.243	1.72435
119.448	0.410817	113.758	1.72435
114.043	0.40188	129.769	1.55379
110.036	0.40188	129.372	1.55379
112.783	0.410817	129.007	1.55379
113.626	0.410817	128.7	1.55379
122.257	0.40188	125.173	1.59388
117.059	0.40188	124.556	1.59388
111.668	0.40188	123.953	1.59388
125.416	0.367867	123.454	1.59388
117.928	0.40188	123.009	1.59388
120.54	0.40188	122.606	1.59388
115.041	0.40188	125.443	1.55375
109.766	0.40188	121.357	1.60335
123.977	0.367867	121.086	1.60335
126.951	0.367867	121.082	1.60335
116.832	0.40188	120.4	1.60335
115.37	0.40188	119.77	1.60335
110.122	0.40188	115.196	1.65947
121.58	0.367867	114.692	1.65947
121.247	0.367867	114.302	1.65947
112.051	0.40188	117.572	1.60924
110.527	0.40188	117.347	1.60924
151.933	0.304304	117.187	1.60924
152.33	0.304304	112.49	1.67589
151.523	0.304304	112.49	1.67589
151.654	0.304304	112.623	1.67589
152.912	0.304304	112.846	1.67589
167.66	0.304304	113.185	1.67589
164.768	0.304304	113.611	1.67589
164.128	0.304304	114.141	1.67589
163.604	0.304304	111.488	1.72435
163.092	0.304304	113.334	1.70497
163.952	0.304304	113.75	1.70497
211.499	0.304304	114.209	1.70497
179.578	0.304304	114.414	1.70497
175.602	0.304304	114.257	1.70497
127.108	0.360272	126.169	1.55379
104.252	0.455952	125.842	1.55379
105.099	0.455952	125.591	1.55379
87.6142	0.514314	125.222	1.55379
90.0262	0.514314	124.016	1.55375
91.8975	0.514314	123.443	1.55375
124.462	0.360272	122.971	1.55375
127.514	0.360272	122.603	1.55375
129.699	0.360272	118.253	1.60335
133.247	0.360272	118.234	1.60335
112.886	0.455952	118.269	1.60335
113.207	0.455952	117.954	1.60335
113.783	0.455952	121.674	1.5457
114.403	0.455952	121.017	1.5457
118.174	0.455952	115.643	1.60924
91.1068	0.514314	115.151	1.60924
93.0698	0.514314	114.794	1.60924
95.9989	0.514314	114.55	1.60924
97.4109	0.514314	114.365	1.60924
123.897	0.360272	114.285	1.60924
129.089	0.360272	114.304	1.60924
132.015	0.360272	109.916	1.67589
134.563	0.360272	110.198	1.67589
136.702	0.360272	110.604	1.67589
149.829	0.360272	113.756	1.63686
143.161	0.360272	114.372	1.63686
124.502	0.447848	114.989	1.63686
123.567	0.447848	110.797	1.70497
123.139	0.447848	111.275	1.70497
120.724	0.455952	111.815	1.70497
120.645	0.455952	111.755	1.70497
151.179	0.455952	111.525	1.70497
95.6896	0.514314	111.391	1.70497
96.1591	0.514314	111.373	1.70497
97.5547	0.514314	111.456	1.70497
100.587	0.514314	108.924	1.74479
103.257	0.514314	127.765	1.52102
106.363	0.514314	123.411	1.55379
124.938	0.360272	125.841	1.51866
130.093	0.360272	125.552	1.51866
134.095	0.360272	120.211	1.55375
139.174	0.360272	119.796	1.55375
148.12	0.360272	119.679	1.5457
128.23	0.447848	119.806	1.5457
129.917	0.447848	119.614	1.5457
128.631	0.447848	119.16	1.5457
127.521	0.447848	118.458	1.5457
126.558	0.447848	117.77	1.5457
124.557	0.455952	117.146	1.5457
124.41	0.455952	112.064	1.60924
127.685	0.455952	111.771	1.60924
90.637	0.566648	111.52	1.60924
91.1883	0.566648	111.436	1.60924
102.068	0.514314	118.585	1.51241
103.643	0.514314	118.806	1.51241
124.355	0.360272	110.167	1.63686
130.544	0.360272	110.698	1.63686
129.96	0.412757	111.343	1.63686
134.375	0.412757	111.944	1.63686
138.256	0.412757	112.325	1.63686
130.961	0.447848	112.846	1.63686
133.395	0.447848	114.449	1.61952
132.293	0.447848	114.426	1.61952
131.234	0.447848	114.517	1.61952
131.626	0.447848	106.316	1.74479
130.551	0.447848	106.382	1.74479
128.568	0.455952	106.54	1.74479
140.8	0.455952	106.77	1.74479
149.839	0.455952	128.505	1.48219
118.169	0.548661	122.948	1.51866
112.629	0.412757	122.607	1.51866
118.143	0.412757	104.305	1.74479
123.72	0.412757	104.511	1.74479
129.454	0.412757	109.814	1.65514
133.984	0.412757	109.529	1.65514
137.983	0.412757	150.969	1.6041
130.69	0.447848	150.878	1.6041
134.35	0.447848	150.78	1.6041
135.836	0.447848	151.954	1.58217
135.11	0.447848	151.649	1.58217
135.207	0.447848	151.311	1.58217
135.188	0.447848	151.004	1.58217
136.854	0.447848	150.709	1.58217
168.024	0.455952	148.424	1.6041
128.372	0.548661	148.214	1.6041
131.895	0.548661	148.025	1.6041
133.212	0.548661	147.895	1.6041
104.097	0.548661	147.816	1.6041
103.036	0.566648	147.777	1.6041
100.132	0.566648	145.322	1.63103
123.728	0.566648	145.369	1.63103
100.084	0.566648	145.433	1.63103
120.575	0.385478	151.779	1.56132
118.106	0.412757	151.687	1.56132
123.273	0.412757	149.298	1.58217
130.039	0.412757	148.901	1.58217
133.927	0.412757	148.531	1.58217
137.789	0.412757	148.204	1.58217
141.884	0.412757	147.921	1.58217
134.368	0.447848	147.664	1.58217
137.824	0.447848	145.41	1.6041
138.404	0.447848	145.208	1.6041
138.046	0.447848	144.989	1.6041
141.51	0.447848	144.93	1.6041
138.47	0.447848	142.532	1.63103
142.449	0.548661	142.598	1.63103
124.66	0.548661	142.654	1.63103
131.773	0.548661	142.731	1.63103
109.215	0.548661	142.849	1.63103
115.616	0.548661	143.019	1.63103
124.891	0.548661	143.283	1.63103
103.246	0.566648	148.893	1.56132
116.75	0.566648	148.848	1.56132
117.421	0.385478	148.865	1.56132
122.59	0.385478	145.094	1.58217
119.494	0.412757	144.815	1.58217
124.76	0.412757	142.579	1.6041
131.002	0.412757	142.387	1.6041
134.611	0.412757	142.256	1.6041
137.917	0.412757	141.538	1.61088
140.888	0.412757	141.579	1.61088
144.087	0.412757	141.696	1.61088
136.273	0.447848	141.815	1.61088
138.305	0.447848	142	1.61088
111.955	0.548661	138.683	1.61088
110.721	0.548661	138.754	1.61088
127.218	0.548661	138.85	1.61088
116.459	0.385478	138.993	1.61088
122.189	0.385478	139.197	1.61088
127.174	0.385478	138.17	1.58337
122.689	0.412757	135.876	1.61088
127.66	0.412757	135.946	1.61088
132	0.412757	136.038	1.61088
135.077	0.412757	136.2	1.61088
137.811	0.412757	136.413	1.61088
140.856	0.412757	133.929	1.56574
132.52	0.447848	131.088	1.56574
112.015	0.548661	131.12	1.56574
118.175	0.385478	125.899	1.28632
122.253	0.385478	155.941	1.19906
126.872	0.385478	157.067	1.19906
123.093	0.412757	140.98	1.27597
128.533	0.412757	141.528	1.27597
131.93	0.412757	142.236	1.27597
134.62	0.412757	143.112	1.27597
115.079	0.55328	137.978	1.33081
117.835	0.385478	138.681	1.33081
133.508	0.353726	154.784	1.19906
139.236	0.353726	155.864	1.19906
143.812	0.353726	156.963	1.19906
128.7	0.353726	157.948	1.19906
132.78	0.353726	158.909	1.19906
158.372	0.604632	129.523	1.40824
147.085	0.604632	129.822	1.40824
158.336	0.604632	133.579	1.37338
143.601	0.604632	134.123	1.37338
144.471	0.604632	138.841	1.33081
144.676	0.604632	139.386	1.33081
150.967	0.604632	140.094	1.33081
157.028	0.61565	140.882	1.33081
149.03	0.61565	141.719	1.33081
150.162	0.61565	142.465	1.33081
152.626	0.627468	158.922	1.19906
153.316	0.63859	160.903	1.19906
134.187	0.63859	136.251	1.37338
140.88	0.604632	142.573	1.33081
140.839	0.604632	143.141	1.33081
140.408	0.604632	144.559	1.33081
141.46	0.604632	146.099	1.33081
148.358	0.604632	126.567	1.58682
152.961	0.61565	127.061	1.59155
154.422	0.61565	129.034	1.59155
138.665	0.61565	129.27	1.59155
138.339	0.61565	129.779	1.59155
150.27	0.61565	119.637	1.68342
141.196	0.627468	115.909	1.68342
138.372	0.63859	116.052	1.68342
143.171	0.586032	116.427	1.68342
139.719	0.597456	114.117	1.68342
140.496	0.597456	82.4439	2.14198
139.679	0.597456	82.642	2.14198
141.074	0.597456	82.6774	2.14198
144.483	0.597456	82.8478	2.14198
149.593	0.609194	83.0897	2.14198
157.233	0.609194	141.51	1.61198
138.741	0.609194	144.024	1.61198
146.679	0.609194	143.415	1.61198
156.809	0.618957	142.605	1.61198
134.197	0.618957	139.934	1.64451
135.202	0.618957	139.884	1.64451
153.733	0.618957	139.888	1.64451
129.508	0.631537	139.528	1.64451
139.327	0.586032	144.55	1.586
138.568	0.586032	144.717	1.586
137.945	0.586032	144.513	1.586
137.364	0.597456	141.096	1.61198
137.613	0.597456	140.468	1.61198
137.208	0.597456	139.51	1.61198
137.22	0.597456	138.69	1.61198
138.065	0.597456	142.348	1.56134
157.878	0.609194	141.579	1.56134
136.015	0.609194	140.963	1.56134
147.058	0.609194	140.849	1.51091
134.063	0.609194	140.313	1.51091
134.134	0.609194	162.52	1.2143
156.847	0.609194	136.729	1.5968
135.669	0.618957	137.508	1.5968
131.908	0.618957	138.544	1.5968
134.372	0.618957	139.935	1.5968
145.202	0.631537	140.371	1.5968
137.89	0.586032	136.078	1.64451
137.183	0.586032	135.876	1.64451
136.467	0.586032	140.624	1.586
136.533	0.586032	140.996	1.586
132.909	0.597456	141.353	1.586
134.221	0.597456	141.059	1.586
134.204	0.597456	141.294	1.586
134.698	0.597456	141.091	1.586
144.492	0.597456	140.189	1.586
149.908	0.597456	139.187	1.586
147.56	0.609194	142.79	1.53462
141.39	0.609194	139.234	1.56134
131.336	0.609194	138.25	1.56134
145.821	0.609194	137.452	1.56134
152.526	0.609194	136.608	1.56134
147.4	0.618957	135.651	1.56134
128.538	0.618957	134.693	1.56134
132.808	0.618957	133.724	1.56134
128.87	0.631537	138.323	1.50339
121.9	0.631537	137.451	1.50339
134.192	0.586032	136.761	1.50339
134.085	0.586032	136.134	1.50339
133.241	0.586032	134.919	1.51091
129.859	0.597456	134.371	1.51091
131.728	0.597456	134.115	1.51091
131.65	0.597456	133.676	1.51091
132.293	0.597456	138.103	1.46068
150.607	0.597456	143.71	1.33123
153.15	0.597456	143.151	1.33123
132.684	0.609194	150.759	1.26002
129.109	0.609194	150.513	1.26002
127.161	0.609194	156.254	1.2143
127.511	0.609194	156.019	1.2143
128.242	0.609194	156.255	1.2143
129.872	0.618957	156.641	1.2143
125.223	0.618957	176.046	1.08457
137.43	0.618957	177.065	1.08457
144.347	0.618957	177.896	1.08457
122.74	0.618957	131.852	1.60403
135.124	0.586032	132.811	1.5968
143.273	0.586032	133.36	1.5968
143.64	0.586032	133.994	1.5968
141.037	0.586032	134.527	1.5968
130.858	0.586032	135.145	1.5968
130.473	0.586032	135.627	1.5968
128.296	0.597456	136.364	1.5968
129.076	0.597456	136.552	1.5968
128.282	0.597456	142.752	1.52794
128.577	0.597456	142.621	1.52794
132.229	0.597456	142.571	1.52794
130.085	0.597456	137.524	1.586
126.785	0.609194	137.92	1.586
125.604	0.609194	138.113	1.586
124.717	0.609194	138.406	1.586
124.604	0.609194	137.882	1.586
125.144	0.609194	141.353	1.53462
146.382	0.557887	140.026	1.53462
138.621	0.557887	139.039	1.53462
130.138	0.586032	138.158	1.53462
143.946	0.566112	137.148	1.53462
134.373	0.566112	136.081	1.53462
131.668	0.566112	132.826	1.56134
132.44	0.566112	137.064	1.50339
131.074	0.57449	136.077	1.50339
130.898	0.57449	135.287	1.50339
131.209	0.57449	134.515	1.50339
130.238	0.57449	133.718	1.50339
134.348	0.57449	132.902	1.50339
131.955	0.57449	132.299	1.50339
128.569	0.586914	131.55	1.50339
127.031	0.586914	135.916	1.45032
127.04	0.586914	134.548	1.46068
126.672	0.586914	134.636	1.46068
135.921	0.557887	134.81	1.46068
135.973	0.557887	133.697	1.46068
134.928	0.557887	132.643	1.46068
132.926	0.566112	131.407	1.46068
138.042	0.566112	137.419	1.34486
131.036	0.566112	136.949	1.34486
130.125	0.566112	136.744	1.34486
129.6	0.566112	135.832	1.34486
127.46	0.57449	135.595	1.34486
127.024	0.57449	135.737	1.34486
127.768	0.57449	137.354	1.33123
127.172	0.57449	145.331	1.26002
128.102	0.57449	144.951	1.26002
127.798	0.57449	144.911	1.26002
125.383	0.586914	145.174	1.26002
124.623	0.586914	145.607	1.26002
135	0.586914	145.788	1.26002
135.289	0.557887	146.316	1.26002
133.759	0.557887	166.937	1.10903
133.447	0.557887	167.629	1.10903
132.333	0.557887	172.407	1.08457
130.435	0.557887	173.67	1.08457
129.343	0.566112	174.692	1.08457
128.653	0.566112	175.86	1.08457
126.5	0.566112	127.964	1.60403
126.932	0.566112	128.229	1.60403
125.261	0.566112	128.596	1.60403
123.094	0.57449	136.656	1.51361
122.934	0.57449	137.142	1.51361
123.404	0.57449	137.609	1.51361
124.062	0.57449	138.34	1.51361
124.827	0.57449	139.056	1.51361
123.802	0.57449	132.464	1.5968
121.379	0.586914	132.66	1.5968
121.599	0.586914	132.678	1.5968
133.134	0.557887	138.644	1.52794
132.273	0.557887	138.803	1.52794
131.438	0.557887	139.117	1.52794
130.053	0.557887	138.944	1.52794
125.498	0.557887	139.543	1.52794
126.834	0.557887	139.554	1.52794
124.933	0.566112	139.877	1.52794
124.756	0.566112	145.377	1.47579
123.603	0.566112	139.841	1.53462
122.743	0.566112	139.139	1.53462
122.336	0.566112	138.203	1.53462
120.529	0.57449	136.971	1.53462
121.072	0.57449	134.96	1.53462
120.555	0.57449	133.812	1.53462
120.607	0.57449	138.306	1.47409
121.245	0.57449	137.644	1.47409
122.187	0.57449	136.223	1.47409
117.944	0.586914	132.667	1.50339
116.555	0.586914	131.76	1.50339
117.847	0.586914	130.937	1.50339
118.548	0.586914	130.06	1.50339
144.71	0.586914	129.302	1.50339
139.928	0.533069	132.637	1.45032
132.67	0.557887	132.326	1.45032
130.219	0.557887	131.883	1.45032
129.757	0.557887	131.763	1.45032
128.955	0.557887	131.358	1.45032
127.374	0.557887	129.936	1.46068
125.371	0.557887	128.852	1.46068
124.613	0.557887	133.771	1.39753
121.727	0.566112	132.59	1.39753
121.122	0.566112	131.813	1.39753
120.785	0.566112	130.778	1.39753
119.798	0.566112	130.002	1.39753
119.325	0.566112	129.353	1.39753
117.304	0.57449	128.955	1.39753
117.853	0.57449	152.663	1.17626
113.341	0.461065	152.267	1.17626
140.461	0.533069	132.96	1.34486
138.996	0.533069	132.971	1.34486
137.952	0.533069	133.072	1.34486
135.485	0.533069	132.584	1.34486
126.921	0.557887	132.109	1.34486
126.976	0.557887	131.822	1.34486
130.604	0.538742	153.052	1.15755
128.381	0.538742	153.422	1.15755
127.448	0.538742	153.849	1.15755
125.852	0.538742	153.654	1.15755
97.8042	0.461065	141.242	1.26002
103.189	0.461065	141.444	1.26002
108.536	0.461065	141.72	1.26002
114.581	0.461065	142.081	1.26002
118.934	0.461065	162.126	1.10903
107.927	0.520792	163.022	1.10903
111.067	0.520792	164.087	1.10903
113.512	0.520792	165.263	1.10903
116.749	0.520792	166.604	1.10903
119.835	0.520792	167.944	1.10903
122.668	0.520792	169.452	1.10903
127.476	0.539013	174.832	1.08457
146.671	0.539013	133.227	1.50023
145.339	0.527015	133.135	1.50023
143.499	0.527015	133.153	1.50023
140.4	0.533069	133.187	1.50023
138.899	0.533069	133.258	1.50023
137.073	0.533069	133.512	1.50023
134.539	0.533069	133.764	1.50023
132.933	0.533069	125.386	1.60403
129.802	0.538742	133.332	1.51361
[truncated: 2,884 more rows]

## Sheet: Figure 5C
M-8M3G		S2-8M3G		S5-8M3G
Bottom-fixed (USD/MWh)	Floating (USD/MWh)	Bottom-fixed (USD/MWh)	Floating (USD/MWh)	Bottom-fixed (USD/MWh)	Floating (USD/MWh)
150.797	224.345	94.6632	238.144	93.013	232.208
128.097	226.4	97.29	239.264	95.594	233.3
128.625	225.941	99.2271	240.951	97.4974	234.945
130.667	257.283	106.744	243.285	104.884	237.221
107.348	263.572	97.4648	246.27	95.7658	240.131
109.873	210.384	100.156	249.839	98.4104	243.612
149.712	213.516	103.31	253.989	101.509	247.658
153.967	217.594	107.393	258.559	105.521	252.114
157.663	222.577	112.344	263.523	110.386	256.955
160.67	217.701	125.195	268.875	123.013	262.173
164.563	221.597	105.02	219.351	103.19	213.883
167.746	248.813	107.054	220.54	105.188	215.043
192.921	256.72	111.811	222.626	109.862	217.076
174.709	262.927	225.272	225.45	264.738	219.83
160.836	268.664	232.101	229.03	261.292	223.321
156.186	274.052	117.368	233.271	258.051	227.457
151.216	200.864	116.935	238.063	265.296	232.129
151.425	202.426	118.009	243.411	259.665	237.344
103.288	210.113	122.758	249.072	253.428	242.864
114.633	213.27	139.773	254.972	248.652	248.617
115.256	222.62	161.46	261.231	246.311	254.72
117.953	225.708	174.713	267.707	265.5	261.034
122.908	229.612	182.361	274.433	261.704	267.592
131.961	234.065	190.429	282.267	258.261	274.61
151.918	238.72	204.833	200.251	256.372	195.259
159.136	242.889	211.898	201.792	252.197	196.762
149.769	274.078	218.556	204.435	246.751	199.339
209.438	285.3	223.785	208.055	240.93	202.869
221.831	225.381	106.966	212.487	235.998	207.19
214.895	243.607	107.519	217.626	221.159	212.201
224.939	246.839	109.421	223.33	217.272	217.763
223.296	254.788	111.629	229.406	253.748	223.688
219.022	263.48	114.332	235.77	251.044	229.893
216.119	350.31	117.884	242.374	246.989	236.332
214.174	345.009	148.587	249.329	242.99	243.114
209.868	247.649	171.622	256.48	238.377	250.087
209.081	234.182	181.07	263.939	235.819	257.36
201.043	280.666	189.989	271.444	231.352	264.678
151.533	285.979	195.953	279.932	226.145	272.338
138.931	321.072	201.505	287.598	220.823	279.796
136.411	314.144	207.708	295.127	215.669	287.12
142.736	308.149	105.54	278.154	212.144	270.012
149.112	303.355	108.441	286.147	209.473	277.771
207.595	299.856	111.901	294.22	205.541	285.608
220.052	297.082	116.14	302.372	201.008	293.521
232.643	295.989	136.795	310.591	197.866	301.5
226.173	363.812	158.255	318.867	235.941	309.533
236.83	333.303	103.546	327.075	229.932	317.502
241.009	329.573	108.975	343.453	225.572	333.4
239.317	326.939	196.177	329.975	221.909	321.964
238.18	324.79	239.379	325.251	219.051	317.354
237.479	324.01	233.084	320.736	215.302	312.949
193.561	139.842	266.367	270.848	214.239	262.92
187.973	386.023	263.267	279.258	209.244	271.084
182.06	385.486	260.185	287.725	202.279	279.303
177.849	384.805	241.484	296.232	199.634	287.562
174.614	385.326	235.672	304.741	195.293	295.821
171.413	383.451	227.902	313.304	192.287	304.134
166.333	381.525	221.193	321.881	211.394	312.459
166.508	379.785	214.343	330.477	207.623	320.804
136.073	378.215	210.649	338.909	203.425	328.989
141.889	371.717	272.549	340.896	199.335	330.918
148.03	370.566	267.085	338.026	195.841	328.132
143.872	369.599	261.392	334.064	194.702	324.286
149.022	368.853	255.135	330.122	190.86	320.459
192.429	368.322	250.378	326.195	192.022	316.648
215.823	367.995	248.289	274.953	188.688	266.905
225.558	361.788	240.478	301.143	221.851	292.328
234.981	361.88	236.91	322.141	228.8	312.712
225.805	362.038	219.092	298.37	115.462	289.637
189.892	378.072	267.529	219.026	115.169	241.573
140.383	377.526	263.501	254.067	116.475	236.858
145.734	370.256	260.128	278.603	124.273	232.005
141.247	368.015	258.351	283.934	142.224	227.845
147.509	365.96	253.879	292.002	162.964	193.471
157.168	363.848	248.452	306.64	173.075	192.83
153.447	362.466	242.516	316.345	180.322	193.399
141.571	361.02	237.896	323.354	188.132	195.104
136.723	354.848	222.656	331.32	202.135	197.808
137.831	353.817	219.023	211.299	208.974	201.527
131.917	352.429	204.435	212.638	215.543	144.261
151.425	351.594	198.987	227.983	220.634	152.089
181.579	346.15	175.033	256.222	118.54	164.088
199.899	346.263	255.524	279.785	117.18	184.291
215.211	346.546	253.004	282.166	114.891	191.51
256.379	347.027	248.7	291.627	113.352	197.665
236.776	347.724	244.611	298.883	105.187	203.604
170.489	348.642	240.043	306.445	105.118	209.267
156.787	349.993	237.515	313.392	105.896	190.445
173.958	361.779	232.407	321.183	107.82	144.177
157.854	361.616	227.833	329.626	110.095	172.773
215.715	361.634	222.078	338.497	112.757	183.787
174.918	346.605	217.073	346.287	117.602	185.352
169.927	345.054	213.776	352.936	152.166	189.955
165.554	339.009	210.747	284.714	169.834	195.266
162.512	336.975	206.648	287.711	179.058	200.964
162.068	337.088	202.273	291.559	187.722	207.191
156.699	334.627	199.157	296.716	193.392	189.724
173.352	334.918	196.403	303.284	198.852	194.609
177.644	335.47	237.354	310.628	204.942	199.972
235.364	336.217	231.235	316.05	115.668	204.755
241.073	337.215	227.107	321.833	111.522	209.02
233.347	318.712	223.325	328.582	103.973	213.828
226.564	319.049	220.545	335.387	106.78	219.109
104.132	319.618	216.802	321.407	110.304	187.865
90.0268	320.435	215.72	326.884	114.596	189.827
247.918	321.513	210.246	247.486	141.69	193.098
244.073	307.907	203.483	242.866	158.826	197.118
236.942	302.84	200.989	238.384	117.961	201.599
159.385	303.198	196.665	201.245	111.081	205.116
157.764	303.805	194.203	200.871	102.378	208.644
155.575	304.698	212.761	200.58	107.528	213.53
155.474	305.858	208.903	201.795	191.139	218.534
156.222	277.781	204.771	166.515	182.659	223.726
150.676	262.74	200.487	159.9	142.864	227.254
147.332	262.857	197.107	159.796	127.723	206.467
142.393	242.873	195.924	163.793	121.165	209.253
133.156	246.77	193.11	176.916	115.007	212.531
117.358	254.221	189.935	190.349	110.006	216.443
102.713	254.927	193.014	195.108	179.411	220.768
102.363	255.93	185.971	200.702	130.412	224.519
101.181	227.878	179.11	206.8	124.601	228.387
100.591	210.242	210.836	212.943	117.856	232.765
100.377	211.187	205.283	218.737	111.796	226.053
101.41	212.857	197.838	183.956	106.878	228.751
103.213	200.092	188.718	193.406	158.223	231.741
111.022	105.118	181.825	199.42	128.848	240.279
117.14	108.523	174.788	146.735	122.134	243.951
123.5	109.413	167.35	175.839	115.986	234.917
133.613	112.877	159.697	187.048	110.501	198.362
138.775	118.814	227.257	188.64	136.245	203.443
167.682	336.763	219.324	193.325	124.661	204.304
169.785	334.656	211.003	198.73	119.622	192.38
168.047	332.701	204.231	204.529	114.692	179.585
143.778	330.724	196.127	210.867	110.286	181.046
142.761	327.781	188.683	193.09	106.161	168.341
142.599	324.875	178.527	198.062	334.568	170.693
73.4281	317.623	171.001	203.52	315.516	158.899
227.259	317.641	162.626	208.388	320.872	94.0211
107.098	315.784	154.962	212.729	315.698	97.0661
103.873	313.705	129.797	217.622	298.417	97.8625
102.929	310.623	106.544	222.996	297.388	100.961
101.194	307.749	227.155	191.198	298.859	106.271
87.8729	305.059	219.381	193.194	301.405	343.211
89.4083	297.798	212.021	196.523	300.595	340.763
92.2057	295.625	203.33	200.615	298.748	338.514
94.4458	293.722	196.084	205.175	297.213	336.441
132.872	292.02	187.264	208.755	295.811	334.598
135.433	290.583	177.024	212.345	296.57	332.145
107.56	289.099	172.345	217.318	283.014	329.17
113.787	287.812	164.71	222.411	289.077	326.129
128.501	300.753	152.285	227.695	278.904	326.438
129.745	298.883	118.594	231.286	281.802	323.729
121.214	296.635	104.97	210.13	281.625	321.552
115.736	293.561	100.526	212.965	280.786	319.555
96.239	290.635	97.3491	216.302	282.234	317.777
95.6264	288.064	93.8752	220.283	282.962	315.057
96.9371	280.94	209.03	224.684	284.407	312.108
97.6233	278.909	200.757	228.502	281.825	309.352
130.761	277.038	193.564	232.439	281.793	306.811
136.246	275.52	187.284	236.895	279.351	304.488
145.201	274.058	180.33	230.064	278.814	302.48
114.416	272.917	172.348	232.809	280.033	300.383
110.621	271.99	162.804	235.852	279.464	298.877
102.018	270.384	155.202	244.542	277.53	306.777
97.9293	268.736	140.275	248.278	261.624	304.613
82.3759	291.007	106.238	228.946	260.07	302.723
80.3507	283.77	102.07	193.74	283.643	300.912
58.7145	282.099	96.911	198.703	281.202	298.042
68.6183	279.516	183.696	199.544	245.273	295.039
166.302	276.367	175.309	187.898	274.958	292.32
171.462	273.539	166.238	175.401	272.298	289.824
181.437	270.86	158.211	176.828	269.675	287.604
184.513	268.601	151.157	164.419	269.155	285.553
216.735	262.154	126.08	166.716	263.659	275.587
214.322	260.432	166.194	155.197	238.314	274.116
210.567	263.266	157.855	94.6689	231.172	272.767
207.945	261.932	330.025	97.735	228.309	271.715
201.096	260.922	311.206	98.5369	261.042	270.963
193.273	260.296	316.6	101.657	259.24	270.337
185.43	254.673	310.971	107.004	255.83	290.075
172.672	251.965	294.505	335.908	254.28	287.753
162.852	248.928	293.35	333.495	253.198	285.861
157.821	246.245	294.859	331.326	249.374	284.1
151.69	284.02	297.478	329.281	247.193	280.961
151.039	281.065	296.685	327.516	218.706	278.042
134.684	278.325	294.821	325.012	215.051	267.247
122.609	275.879	293.37	322.119	211.506	264.903
99.6191	273.714	292.166	319.154	210.939	262.742
100.018	266.874	292.659	319.385	255.356	260.922
100.711	265.301	279.764	316.82	252.699	259.321
120.616	262.399	288.562	314.673	249.034	257.947
98.8715	259.208	275.364	312.756	245.454	256.749
98.4813	263.245	278.111	310.967	240.107	255.909
112.64	260.567	277.978	308.275	236.435	255.392
113.825	258.279	277.148	305.339	234.892	254.287
113.586	249.539	278.555	302.701	232.572	246.264
113.898	247.925	279.062	300.192	230.285	243.516
133.03	246.529	280.733	297.983	227.577	240.78
117.127	245.435	278.24	295.966	250.869	262.953
118.478	244.668	278.065	293.983	245.762	261.333
87.7076	244.273	275.857	292.587	239.732	259.39
86.4624	243.294	275.223	300.164	236.814	256.28
85.6919	235.152	276.332	298.1	233.656	253.368
86.9763	233.601	275.945	296.216	228.779	250.736
175.841	230.904	274.21	294.467	224.449	248.388
173.189	228.559	286.664	291.533	220.895	246.334
173.054	226.528	284.229	288.656	217.998	244.587
85.5899	224.966	277.984	285.969	214.667	243.157
86.7305	217.49	275.246	283.565	212.762	241.858
87.2213	216.506	272.512	281.375	210.299	240.913
118.336	215.903	272.029	279.434	191.172	240.285
82.5786	215.583	266.498	270.541	267.897	240.005
82.3013	266.548	263.947	269.161	263.392	237.743
66.0771	258.505	262.028	267.819	258.929	234.683
67.056	256.393	258.511	266.815	255.201	227.25
67.6661	263.357	257.021	266.056	242.404	224.811
67.2234	255.117	255.963	265.404	236.43	222.716
68.9458	251.847	251.985	283.751	231.349	220.947
77.1872	248.593	249.897	281.494	226.517	219.52
76.9304	245.639	258.316	279.773	222.088	218.322
77.1166	243.023	255.395	277.87	217.558	217.404
78.5501	240.812	251.699	274.864	211.061	207.269
80.2691	238.904	248.038	271.93	204.094	246.836
97.4384	231.201	242.603	262.321	202.871	245.112
111.044	229.907	239.027	259.949	201.274	242.894
113.675	229.075	237.341	257.93	198.137	239.721
116.188	233.46	234.967	256.071	194.977	236.8
117.703	233.44	232.672	254.605	192.635	234.228
133.245	230.954	229.912	253.204	181.04	231.92
134.037	219.793	253.577	252.104	177.672	229.94
135.954	216.697	248.372	251.244	172.62	228.341
136.167	214.058	242.294	250.836	168.837	226.998
136.653	211.71	239.327	249.483	160.541	225.907
143.963	209.901	236.139	240.39	160.17	225.197
145.616	208.41	231.126	237.684	290.037	224.915
150.535	207.254	226.786	235.011	283.04	224.522
152.725	200.886	223.207	258.128	276.046	221.278
152.876	204.182	220.294	256.509	269.568	218.109
160.264	204.202	216.882	254.537	262.887	211.138
174.142	204.828	214.951	251.437	256.683	208.636
174.581	205.858	212.488	248.635	252.13	197.429
178.707	207.42	271.733	246.013	247.822	195.898
181.859	203.548	267.125	243.776	234.509	194.675
182.705	205.741	262.65	241.749	229.949	193.687
215.743	208.506	258.864	240.066	224.48	193.194
212.35	251.7	245.038	238.668	219.709	192.928
206.421	249.325	238.997	237.421	214.516	193.097
198.674	247.338	233.921	236.5	209.62	193.715
192.495	245.68	229.262	235.937	204.494	194.759
190.885	237.834	158.88	235.641	201.04	196.052
187.777	234.278	297.036	233.23	197.265	229.023
182.916	230.988	289.894	230.196	192.049	226.439
174.817	228.018	282.697	221.804	188.452	223.233
174.157	225.492	276.05	219.415	185.154	220.232
165.074	223.311	269.221	217.418	181.532	217.698
199.498	227.291	262.861	215.685	179.245	215.459
117.493	219.158	258.179	214.328	175.301	213.661
107.746	217.412	176.425	213.161	174.104	210.309
103.634	217.438	175.246	212.328	174.025	210.976
71.8787	213.577	175.112	204.676	174.855	210.068
73.3167	209.985	175.958	261.299	176.763	209.831
75.8044	199.83	177.642	259.075	181.741	182.093
77.2465	197.092	183.108	242.058	176.973	180.792
76.6668	194.951	178.233	240.581	172.758	179.63
97.767	199.315	174.084	238.299	169.611	179.066
100.625	197.982	170.665	235.17	167.889	178.766
102.775	197.059	168.84	232.33	168.244	178.963
93.8698	188.874	169.347	229.806	225.068	179.68
99.3756	188.929	226.59	227.574	172.777	180.952
104.761	189.642	173.745	225.627	161.139	182.626
110.754	190.9	160.951	224.101	161.25	184.914
112.418	192.745	161.578	222.78	154.565	187.482
116.446	195.11	155.057	221.739	148.456	190.459
123.401	197.966	148.745	221.107	144.854	193.566
133.379	195.561	145.288	220.832	144.24	195.909
137.602	201.107	144.819	220.258	141.945	198.326
141.54	203.462	142.094	217.009	140.383	203.142
148.82	206.13	140.379	213.919	140.65	213.132
154.252	207.205	140.54	206.108	142.075	210.021
159.645	206.236	141.891	203.614	144.95	206.651
162.621	231.425	144.726	194.802	148.408	203.739
164.068	229.561	148.192	193.33	152.445	201.135
165.597	228.195	152.395	192.109	152.57	199.055
166.529	226.112	152.599	191.198	143.898	197.454
165.57	219.213	142.543	190.688	143.891	166.929
168.963	215.921	142.59	190.496	147.269	165.658
220.388	213.316	145.194	190.679	274.54	164.91
214.376	211.297	281.068	191.353	267.99	164.61
206.024	201.453	274.398	192.413	260.4	164.854
195.373	201.465	266.613	193.711	254.074	165.722
188.081	201.72	260.125	259.422	246.595	167.281
181.422	199.92	252.456	255.805	240.788	169.319
175.807	203.492	246.475	244.08	235.403	171.938
188.377	199.757	240.953	241.952	230.449	175.011
179.328	188.578	236.195	226.066	217.766	178.172
175.589	185.835	157.327	224.741	212.946	180.335
174.192	183.797	156.578	222.109	209.923	182.849
167.933	182.299	156.267	218.919	204.684	185.597
125.163	181.239	157.228	216.062	199.077	197.536
102.802	180.757	160.909	213.521	194.829	196.511
86.5941	180.857	165.453	211.412	190.313	162.887
85.5648	174.523	161.527	209.582	184.859	162.927
87.0805	176.112	156.575	206.629	178.11	163.224
89.607	178.346	151.502	206.99	175.236	151.896
88.9167	185.507	148.475	206.236	171.27	150.804
91.3815	188.984	147.847	205.968	167.843	150.45
93.3086	192.419	200.824	181.647	163.792	150.772
84.1621	186.996	143.154	179.69	160.701	151.911
84.2204	189.68	146.048	178.345	156.437	153.844
134.444	192.748	133.948	177.323	155.689	156.425
138.139	192.435	136.625	176.705	155.404	159.623
143.545	191.252	97.5782	176.5	156.452	162.865
148.573	190.602	94.5556	176.696	160.188	164.859
150.668	190.542	93.1784	177.485	164.368	178.833
149.283	190.959	94.0142	178.763	160.289	182.102
151.634	186.638	94.9932	180.544	155.275	181.765
150.374	230.056	96.5859	182.751	150.457	180.996
220.348	215.864	108.817	185.427	147.576	150.373
213.475	218.495	118.617	188.37	146.709	150.673
208.403	216.878	115.994	191.397	182.398	150.8
204.08	197.819	106.936	193.655	143.511	151.196
201.458	195.536	107.13	196.14	146.121	151.847
199.155	192.471	108.373	199.881	133.204	138.956
196.719	193.172	117.685	226.957	135.411	141.243
179.553	192.071	128.436	224.87	97.9894	140.589
170.673	189.437	135.421	210.131	94.5572	139.946
172.105	185.489	140.7	208.997	93.3203	254.867
166.731	181.645	278.521	205.887	94.1592	259.421
186.665	178.146	271.185	202.744	95.2137	219.467
151.304	168.483	265.498	199.769	97.8308	223.884
138.793	166.79	260.556	197.325	110.728	228.649
137.842	165.363	257.949	195.216	118.761	243.625
104.444	164.856	252.055	193.841	117.142	267.906
120.089	175.526	245.325	164.615	109.479	269.073
130.208	176.775	238.727	163.465	109.621	271.292
225.02	165.513	233.007	162.705	111.999	266.184
218.385	168.546	224.674	162.494	120.492	332.437
211.802	171.6	219.772	162.757	131.844	329.543
205.056	175.506	106.828	163.694	136.934	324.766
200.34	177.626	106.977	165.272	142.266	319.886
191.065	180.531	106.319	167.409	272.012	317.207
186.33	184.056	108.609	170.001	264.93	317.565
182.707	184.79	118.548	173.118	259.358	318.044
179.422	185.259	131.346	176.156	254.575	318.28
190.843	172.014	119.586	178.267	251.965	318.983
189.833	172.4	108.432	180.791	246.135	323.941
179.212	173.29	101.545	183.403	239.551	323.612
165.992	174.583	100.099	198.067	233.109	318.239
148.931	221.395	99.5774	197.106	227.497	313.227
118.955	202.284	99.7538	162.114	219.446	308.004
110.186	200.39	107.159	162.194	214.666	302.983
107.919	160.781	112.278	162.467	200.97	298.107
111.57	161.121	88.6249	221.457	196.475	293.379
103.191	168.687	98.2368	209.687	192.118	288.905
104.05	167.098	88.7186	207.837	189.04	277.38
117.268	247.113	88.4823	206.641	185.569	274.115
119.872	248.903	88.5448	149.743	176.943	279.985
130.869	251.363	82.5126	148.776	171.82	275.211
114.906	254.492	83.3526	148.435	171.043	278.163
204.948	258.219	84.8267	148.874	162.43	281.498
197.835	266.142	86.4733	150.053	156.037	285.205
190.862	270.96	87.5194	152.043	153.389	301.089
184.429	276.182	92.4743	154.692	145.266	300.949
178.728	281.816	113.774	157.916	132.694	301.117
180.341	227.62	115.148	160.933	117.462	301.29
175.293	229.841	117.384	162.963	106.101	302.273
170.71	232.814	122.507	179.677	106.328	303.403
168.273	236.577	122.362	183.145	105.655	304.276
162.736	241.008	289.976	182.167	109.105	305.697
159.772	249.375	285.985	181.517	119.155	304.435
127.337	255.02	274.755	149.664	130.317	299.04
109.939	260.969	269.191	149.919	120.393	297.113
106.696	267.176	263.028	150.106	107.625	291.713
103.073	273.759	256.472	150.505	100.741	286.359
99.8368	280.562	251.838	151.269	99.3501	281.154
109.507	287.843	245.414	194.68	98.9203	276.316
113.089	294.467	236.907	192.673	99.2221	284.773
114.114	242.918	233.648	138.367	109.176	279.798
110.134	201.518	229.355	140.659	121.267	274.999
106.054	195.606	226.555	139.444	88.5324	270.375
196.508	191.718	224.427	139.093	102.858	266.269
188.649	182.324	215.573	191.734	88.6733	262.161
180.481	178.618	208.128	259.898	88.5062	258.437
172.26	178.459	203.33	264.541	88.5759	254.993
158.266	200.876	93.6673	223.799	83.1949	251.93
132.664	209.16	92.8884	228.303	84.1573	249.142
116.351	211.98	94.6424	233.162	85.6227	246.862
112.542	215.803	96.6443	248.434	87.4855	244.831
110.325	220.457	98.6937	323.837	88.3486	243.173
109.911	225.842	96.1024	321.245	95.0884	239.473
109.891	231.797	94.7584	316.6	114.99	244.71
106.548	239.537	92.9716	311.817	116.226	245.463
102.934	246.191	91.5707	309.981	118.516	246.024
103.096	253.104	90.5915	310.435	125.108	247.213
107.499	260.392	90.8256	310.907	123.402	248.833
109.579	267.867	92.2607	311.157	281.336	250.435
143.382	276.827	95.4925	311.86	277.826	253.116
202.567	284.668	92.1247	315.925	268.396	256.483
192.506	292.633	97.5585	315.502	263.048	260.545
185.227	300.643	78.6696	310.243	257.086	265.277
176.078	307.965	81.138	305.313	250.596	269.883
166.711	244.48	82.7196	300.239	246.077	254.257
134.677	236.95	83.7128	295.414	239.844	256.472
114.937	148.631	83.7103	290.612	231.533	258.944
111.325	143.806	84.6019	286.057	228.3	261.791
108.232	218.48	86.6683	281.74	224.293	264.66
102.485	227.121	86.5121	268.923	221.577	281.665
212.336	234.717	87.5097	275.918	219.285	284.07
201.708	258.369	88.4521	268.674	210.722	284.635
193.009	267.611	242.638	271.656	203.378	284.854
187.347	275.641	282.646	274.859	198.725	285.266
175.993	283.719	280.204	278.522	184.912	285.602
163.242	291.87	277.247	294.34	180.264	286.274
119.34	300.1	274.217	294.253	175.187	287.352
112.871	308.407	271.36	294.376	170.442	288.876
113.671	316.787	265.382	294.564	167.84	290.364
108.99	333.413	252.619	295.511	163.445	292.249
105.98	341.377	247.449	296.644	157.161	289.48
184.661	357.879	237.967	297.426	152.487	283.677
175.61	343.695	233.542	298.863	139.861	277.895
167.483	338.753	229.659	297.465	118.32	272.433
128.39	334.058	224.944	294.949	103.627	270.312
119.057	231.443	219.785	289.656	100.977	278.012
113.499	256.283	215.037	284.375	99.4127	272.438
108.851	264.945	210.779	279.113	97.3829	267.163
104.522	273.582	207.481	274.134	94.8319	262.142
177.826	282.288	205.101	269.392	93.1228	257.161
168.721	291.041	199.696	279.415	92.397	252.518
140.791	299.859	192.301	274.594	94.1713	248.203
121.924	308.708	185.653	269.887	96.1804	243.973
117.955	318.705	90.4548	265.28	97.8864	240.066
113.163	327.649	85.9195	261.38	95.3552	236.621
107.346	336.606	89.2506	257.325	94.0729	233.336
103.598	345.583	90.7293	253.639	92.3022	230.647
196.18	354.343	98.4536	250.349	90.9172	228.426
186.489	355.567	87.1691	247.306	89.9595	226.847
177.646	352.146	232.039	244.54	90.2612	225.746
165.244	348.003	248.129	242.41	91.8368	239.023
121.892	343.89	254.183	240.343	94.8276	233.147
116.151	339.796	263.19	238.75	92.2363	227.287
112.465	286.593	268.356	241.22	97.7811	211.06
109.872	314.965	264.367	241.898	79.2704	210.36
106.751	335.959	259.287	242.506	81.9781	208.294
221.417	311.637	256.949	243.794	83.5138	221.592
212.635	264.111	255.324	245.351	84.4044	220.485
203.596	260.972	251.148	246.931	84.6093	220.611
193.219	255.488	246.528	249.505	85.6079	221.867
183.635	251.298	89.662	252.8	87.3945	223.747
173.95	248.521	85.3207	256.78	87.3537	223.02
139.426	211.204	86.7588	261.434	88.3861	223.178
118.604	216.998	84.3329	248.345	89.3862	224.239
113.982	223.483	82.4341	250.434	236.277	226.173
123.627	229.723	179.211	252.912	274.603	227.907
118.376	235.762	189.168	255.618	272.211	230.569
222.993	241.812	198.42	258.476	269.252	234.182
214.655	382.498	209.295	275.365	266.419	238.297
206.938	381.316	215.358	277.788	263.429	243.245
199.532	380.452	220.662	278.297	257.95	248.904
192.707	379.711	225.974	278.566	246.911	234.75
185.815	372.304	219.797	278.905	241.772	236.289
170.483	372.029	222.343	279.253	232.587	238.157
150.946	371.812	229.247	279.925	228.095	240.268
130.296	351.751	238.294	280.968	224.448	242.692
126.146	351.072	244.72	282.414	219.736	245.344
123.131	354.077	254.081	283.921	214.713	248.409
119.39	353.558	256.583	285.676	210.087	264.61
195.843	345.164	250.902	282.8	205.985	268.101
127.725	344.472	245.811	277.226	202.713	268.6
145.19	344.436	241.001	271.515	200.39	268.477
147.428	344.555	237.596	266.194	195.067	268.566
146.522	322.505	234.995	263.572	187.83	269.062
160.944	323.954	230.499	272.741	181.409	269.806
146.514	337.293	82.1268	267.317	168.646	270.469
144.407	334.962	112.428	262.215	161.736	271.964
142.601	330.105	117.84	257.201	157.8	273.26
140.916	325.178	122.545	252.367	152.108	274.997
141.924	319.87	127.227	247.878	147.694	277.185
143.592	320.324	154.227	243.557	136.951	277.712
147.174	320.756	177.373	239.476	131.092	274.776
139.375	321.066	185.902	235.678	113.883	269.098
105.569	333.614	192.021	232.252	102.594	272.088
98.5488	334.804	196.28	229.085	99.3018	260.458
97.4046	334.335	200.973	226.489	95.4473	254.632
96.6304	323.433	206.681	224.253	93.6245	249.168
97.7204	318.367	203.651	222.739	90.997	250.66
118.002	313.06	207.153	221.725	90.0278	244.923
129.263	307.958	209.619	238.725	86.0345	239.819
134.277	312.838	221.93	232.879	89.3608	234.967
135.906	307.915	232.453	227.093	90.6411	230.313
143.186	303.201	242.567	209.672	103.117	225.96
156.28	286.839	237.749	208.997	87.0002	221.968
103.577	283.415	228.349	206.86	225.97	215.262
112.586	290.764	220.987	218.557	241.436	212.792
110.61	300.648	216.603	217.433	247.689	210.407
109.163	303.902	217.029	217.558	255.659	224.544
107.409	307.507	213.667	218.785	260.996	223.091
104.927	311.592	208.72	220.662	256.479	221.03
103.784	312.746	111.631	219.868	251.875	215.063
103.259	303.569	116.403	220.107	249.763	209.177
105.158	303.695	120.138	221.085	247.954	203.334
107.413	315.128	123.191	223.045	243.963	198.235
109.245	316.155	125.96	224.69	239.661	193.358
109.246	317.345	132.684	227.359	227.643	189.203
109.521	318.226	145.322	230.854	220.938	185.894
111.252	319.743	164.284	234.948	214.517	183.599
113.034	318.264	182.377	239.742	210.282	181.579
112.747	312.631	189.036	245.292	206.33	178.977
139.213	306.946	188.038	229.274	202.558	176.876
140.535	311.445	195.757	230.773	208.938	178.302
142.027	300.496	201.682	232.573	203.673	206.908
95.0463	295.064	210.453	234.643	198.668	196.66
97.8188	289.942	218.512	236.996	194.669	187.981
97.3243	284.957	228.848	239.591	191.098	183.55
176.859	279.941	223.613	242.561	188.49	182.814
102.507	275.147	215.116	258.739	185.954	187.382
99.9954	270.524	208.973	262.095	180.463	196.428
125.612	276.704	202.53	262.647	89.226	191.579
126.009	272.436	196.752	262.482	99.4275	193.186
127.708	268.611	189.942	262.629	86.5306	198.255
131	265.008	186.272	263.068	84.1734	203.916
135.309	260.522	113.245	263.852	82.4375	208.141
132.951	257.654	117.234	264.443	178.709	211.639
134.233	255.327	118.437	265.928	188.493	216.118
173.461	253.18	121.056	267.156	197.746	221.337
155.398	260.154	124.403	268.9	208.798	218.41
176.761	231.816	128.823	270.984	214.499	218.148
183.679	232.487	164.447	271.529	219.8	218.038
190.36	246.264	176.526	268.479	224.966	218.241
215.226	247.474	184.794	262.885	215.985	218.829
221.596	258.426	193.376	270.84	217.984	219.851
227.428	260.111	201.333	259.191	225.734	221.235
224.375	262.875	207.71	253.464	234.153	222.931
221.658	266.371	213.828	248.035	240.55	225.042
219.496	302.99	208.79	245.92	249.653	227.463
121.458	308.461	201.017	240.377	251.368	232.33
117.694	313.849	194.068	235.382	245.957	247.716
143.732	276.553	184.622	230.583	240.787	251.256
141.579	280.132	176.473	226.088	236.23	253.478
140.254	282.934	170.994	221.805	232.91	252.928
141.368	285.972	162.406	217.889	230.45	252.764
171.501	289.175	114.507	211.355	226.191	252.946
150.744	292.606	118.742	208.928	220.13	253.434
206.631	295.137	123.367	206.661	212.325	253.491
201.34	295.667	128.077	224.406	208.857	255.145
197.851	295.966	153.715	222.968	204.535	256.49
185.754	309.67	174.089	220.841	199.896	258.207
190.698	310.088	180.099	214.798	195.849	260.158
196.601	310.791	184.936	208.924	191.944	262.005
200.469	300.563	190.272	203.16	187.441	263.41
205.59	302.134	196.379	198.081	181.856	265.059
126.03	303.741	197.118	193.176	176.683	270.184
118.944	305.656	188.344	189.159	172.33	263.773
112.872	302.609	179.627	185.817	168.857	257.587
174.899	306.526	169.465	183.566	166.516	251.423
179.79	300.237	141.052	181.538	164.121	245.307
185.373	294.361	118.15	179.53	81.833	239.368
200.979	288.647	114.766	177.43	112.154	233.546
201.309	282.946	112.719	178.922	117.404	227.889
201.671	277.352	114.32	203.967	122.068	222.318
203.825	267.312	117.88	195.212	126.726	216.955
207.374	272.391	129.561	186.633	157.145	217.661
195.763	267.231	133.605	182.235	178.872	212.684
199.351	262.426	135.36	180.892	185.321	200.256
200.237	257.896	150.623	186.705	191.384	205.514
197.147	253.58	177.602	193.648	195.593	204.738
182.191	249.478	194.882	190.199	200.259	204.114
136.69	245.938	203.039	191.169	206.032	198.444
129.275	242.514	209.61	196.142	200.292	191.841
158.245	248.524	200.309	202.409	203.224	185.593
156.743	244.36	189.582	205.273	206.244	179.574
159.393	242.729	138.706	208.689	218.522	162.585
167.203	241.514	129.621	213.115	228.661	145.824
182.459	237.841	123.973	218.196	238.299	136.142
188.016	231.993	119.319	213.925	232.716	134.672
218.718	226.156	115.988	213.836	223.532	133.536
220.801	213.201	121.191	214.018	216.434	132.907
225.841	212.437	122.355	214.603	212.57	129.987
203.813	210.298	125.59	215.636	212.843	134.068
196.473	207.835	129.677	216.947	209.557	152.785
186.308	206.732	133.325	218.613	204.92	151.473
148.139	206.968	143.371	220.688	201.685	150.586
124.653	210.194	186.161	223.063	194.439	150.521
126.874	224.001	193.915	226.899	192.915	151.712
147.384	223.2	189.149	242.187	186.136	152.418
148.974	223.434	141.771	245.667	181.475	151.621
159.838	224.431	130.022	247.848	177.677	150.65
177.387	226.462	123.597	247.323	173.269	152.89
202.444	228.07	119.146	247.153	168.834	154.985
209.118	230.859	115.152	247.354	164.47	162.547
189.482	266.281	121.679	247.777	157.925	182.698
132.278	271.096	125.888	247.435	135.675	173.191
132.43	282.828	129.304	249.474	118.781	176.405
133.848	289.362	131.542	250.796	112.572	177.429
136.326	296.063	135.694	252.436	112.191	169.324
140.213	302.994	133.846	254.387	111.331	171.18
141.925	255.292	130.016	256.132	116.138	172.344
152.99	256.95	126.011	257.594	119.751	173.56
151.008	258.975	119.683	259.103	122.677	174.2
151.867	276.881	115.199	268.815	125.472	175.332
136.862	279.689	119.411	262.499	134.882	176.654
132.408	282.76	121.647	256.324	147.492	179.05
128.374	286.274	122.597	250.176	166.58	181.618
125.719	290.036	123.359	244.152	181.856	195.297
124.892	278.506	120.222	238.225	188.511	198.755
142.165	279.019	116.483	232.451	185.054	201.32
139.681	278.874	113.447	226.849	192.423	202.368
137.935	291.579	101.932	221.282	198.276	203.84
136.927	292.064	107.177	218.608	206.874	204.088
191.102	292.937	128.271	213.657	214.847	203.398
191.789	293.596	115.983	208.719	224.989	203.227
191.257	295.281	152.019	196.587	218.725	203.49
189.773	296.635	146.124	205.429	210.486	204.182
190.365	298.597	172.982	204.66	204.626	205.318
191.206	311.528	180.884	203.925	198.085	206.926
153.982	300.144	187.161	198.182	192.647	208.883
151.646	296.87	192.319	191.632	186.08	211.271
158.599	290.695	198.404	185.377	182.926	213.974
166.391	284.329	203.933	179.442	181.703	245.821
156.194	272.185	206.534	163.025	176.253	248.9
204.892	266.136	197.692	146.804	172.506	254.585
135.604	271.086	109.254	136.591	167.77	258.607
129.228	265.586	115.1	134.557	163.756	237.839
164.381	259.528	117.421	133.41	152.215	237.486
152.379	249.184	124.065	132.791	136.423	237.263
207.754	244.118	141.673	129.117	122.947	237.461
207.286	239.345	163.844	133.923	112.926	237.943
207.261	234.777	177.062	150.539	110.434	238.709
171.129	230.685	182.473	149.236	108.646	239.839
165.143	231.861	188.915	148.382	105.596	241.332
184.063	229.235	195.451	148.315	103.05	243.215
183.91	226.752	191.34	149.498	102.148	245.319
184.451	225.061	105.05	150.166	113.081	246.789
184.966	223.675	110.124	149.442	116.715	248.311
185.575	219.919	114.296	149.342	117.929	258.698
185.764	213.958	118.478	150.614	120.618	260.785
187.411	217.544	121.76	151.388	123.96	256.876
187.293	211.449	129.193	152.73	128.377	250.386
130.919	206.158	159.943	160.773	167.469	243.839
128.48	201.12	176.496	181.986	173.656	237.317
127.233	196.827	184.621	169.34	181.756	230.879
127.648	193.401	187.233	172.486	190.215	224.666
129.363	191.034	177.624	173.539	198	218.538
137.523	224.459	111.065	165.154	204.241	212.38
138.285	221.229	115.237	167.031	210.212	206.585
138.388	191.917	118.716	168.113	204.298	200.939
138.527	192.205	122.739	169.346	196.87	195.604
125.575	193.993	145.225	169.843	189.977	190.458
125.69	185.02	173.408	171.003	180.632	190.677
125.74	176.268	181.964	174.66	172.917	200.165
126.819	172.715	178.328	177.114	167.545	195.976
126.752	199.218	139.842	191.557	159.525	192.449
126.916	205.584	143.916	194.89	147.273	189.948
125.961	213.301	148.805	197.459	144.715	188.029
126.273	209.424	153.657	198.438	132.807	187.113
125.268	194.031	172.509	199.944	119.023	186.984
125.631	199.102	216.701	200.106	112.801	185.432
125.944	204.816	225.102	199.511	110.703	181.185
125.855	208.339	145.248	199.298	108.634	169.789
126.199	240.766	150.096	199.578	106.769	138.93
126.777	245.787	154.275	200.264	104.536	133.553
116.002	251.799	182.189	201.388	102.996	130.595
116.55	258.484	212.298	202.93	100.679	128.143
116.388	265.936	160.615	204.886	114.066	126.59
116.458	273.712	147.605	207.187	118.29	126.225
114.785	282.062	145.268	209.854	122.873	165.138
145.723	297.102	149.326	245.481	127.603	166.565
158.566	252.96	151.817	248.594	153.804	167.922
197.636	252.678	154.278	254.205	171.3	168.889
187.541	252.512	146.498	232.815	177.122	160.408
157.817	252.79	139.249	232.314	181.832	161.805
138.612	253.461	133.443	232.198	187.143	163.798
141.956	254.657	128.394	232.065	193.159	166.315
142.068	256.248	143.909	232.216	192.758	179.236
141.015	241.506	149.662	232.689	184.262	182.753
118.69	258.359	146.653	233.446	175.488	185.899
160.456	261.165	139.231	234.554	165.523	186.702
126.97	267.806	161.282	235.985	136.863	187.951
136.339	271.499	127.021	237.87	115.67	189.682
125.068	275.429	143.163	239.887	112.642	189.47
121.791	277.759	144.868	241.324	110.518	188.672
118.049	292.296	142.009	242.827	108.689	188.463
118.812	292.068	139.857	257.628	107.948	188.74
120.802	292.294	141.223	259.67	106.055	189.61
125.166	275.125	143.35	255.597	104.041	190.914
158.892	275.245	148.028	249.107	101.833	192.788
176.211	276.981	154.002	242.603	113.876	195.093
154.351	278.488	161.773	236.17	117.437	197.857
140.305	280.323	147.766	229.72	130.284	228.624
130.158	292.475	138.401	223.558	134.234	232.495
124.816	294.492	139.706	217.515	135.997	236.631
121.906	296.132	141.228	211.358	154.319	241.149
118.461	297.9	135.551	205.599	180.173	243.134
115.594	293.582	145.921	200.027	196.184	241.99
110.514	275.66	140.369	194.712	204.305	241.217
110.19	269.145	135.122	189.621	209.957	240.951
111.157	262.73	150.803	187.183	200.353	222.047
113.681	266.869	145.634	200.02	189.505	222.511
116.387	260.408	141.204	195.864	137.966	223.381
141.484	254.086	137.587	192.364	129.586	224.713
170.333	247.926	135.919	189.852	124.033	226.371
180.44	241.852	133.356	188.012	119.692	228.486
190.938	236.042	163.15	187.07	116.132	230.184
188.678	230.655	150.623	186.969	121.6	239.432
181.394	232.28	147.585	185.311	122.964	241.258
173.171	215.76	144.901	181.047	126.125	243.449
155.279	206.034	142.744	170.126	130.431	245.972
132.766	219.991	139.184	139.28	134.048	248.449
127.696	219.256	134.462	133.357	147.126	244.573
126.042	213.113	145.648	130.409	188.178	237.694
125.384	206.031	141.42	128.004	195.131	231.091
98.0793	192.984	136.926	126.476	188.964	224.374
102.277	186.754	133.917	126.091	139.528	217.719
104.393	169.106	136.897	161.477	129.711	211.111
107.377	151.67	133.442	162.921	123.615	204.579
108.595	168.261	138.827	164.192	119.263	198.115
103.462	166.448	149.568	165.189	115.169	191.882
102.401	165.037	154.036	156.494	122.093	180.318
101.79	164.276	158.95	157.867	126.977	173.044
101.18	160.692	152.735	159.769	129.989	169.979
101.768	165.709	158.642	162.251	131.965	162.011
103.868	143.232	163.037	175.784	137.781	158.411
107.313	141.997	166.751	179.261	134.151	149.853
108.673	164.021	170.897	182.319	130.242	146.775
111.243	163.975	167.081	183.148	126.099	145.657
125.025	165.292	147.908	184.345	119.706	144.653
130.793	166.013	129.51	186.063	115.147	135.28
133.831	165.179	127.149	185.803	119.749	133.54
138.026	164.101	126.778	185.089	122.393	131.325
151.364	166.548	124.109	184.848	123.063	128.887
164.576	167.385	125.243	185.143	123.717	126.426
183.089	238.088	121.343	185.993	120.387	154.176
189.236	185.566	117.743	187.275	116.613	155.179
197.291	210.786	115.33	189.09	113.354	157.118
203.556	235.107	117.411	191.352	100.172	171.279
204.434	243.313	119.267	194.025	105.326	172.122
197.789	251.904	119.059	228.345	126.056	173.65
190.995	257.753	116.675	232.174	113.981	175.711
182.809	268.71	119.658	236.321	149.394	174.908
100.471	330.642	190.597	240.792	143.601	173.949
104.451	339.405	183.877	242.846	169.995	173.685
106.47	180.548	161.545	241.632	177.761	174.04
108.555	198.81	183.167	240.916	183.929	175.095
111.384	200.059	173.316	240.678	188.998	176.743
106.395	201.904	131.843	217.132	194.978	179.002
106.907	204.182	126.676	217.617	200.412	181.672
106.773	205.493	121.426	218.483	202.967	210.369
116.651	207.008	117.035	219.755	194.278	214.287
117.782	207.689	113.604	221.381	107.367	218.643
119.306	213.353	112.486	223.457	113.113	223.332
120.543	217.911	113.071	225.076	115.394	227.134
123.191	220.965	115.487	238.478	121.923	226.649
138.577	224.548	119.182	240.282	139.227	225.374
150.058	228.471	152.637	242.484	161.015	224.485
159.855	231.428	129.081	244.952	174.005	224.193
162.795	232.608	124.385	247.423	179.322	224.443
166.988	258.382	120.55	243.28	185.653	225.027
186.731	236.317	116.907	236.484	192.076	226.144
186.919	235.622	112.307	229.936	188.036	227.78
188.141	235.341	111.686	223.187	103.237	211.637
189.807	235.736	114.244	216.651	108.223	213.663
191.933	236.482	116.721	210.054	112.322	222.315
195.173	237.867	138.656	203.554	116.432	223.934
198.189	256.649	125.488	197.18	119.657	229.596
201.135	259.139	119.848	190.995	126.962	233.457
201.443	262.042	113.897	185.611	157.181	235.629
100.488	265.43	109.612	178.551	173.448	232.14
101.614	267.621	125.202	175.034	181.433	225.438
102.689	251.186	119.901	167.956	184	218.785
106.448	256.894	114.292	158.867	174.557	212.103
105.947	260.937	109.138	150.913	109.148	205.489
105.834	274.212	113.423	147.843	113.248	198.825
107.416	274.465	110.377	146.708	116.666	192.072
110.204	274.187	108.937	145.138	120.619	185.311
112.988	274.454	112.728	135.138	142.717	184.766
114.709	274.978	103.528	133.396	170.413	177.861
111.726	275.886	108.315	131.181	178.822	171.18
118.545	277.159	113.357	128.709	175.249	163.604
152.014	262.086	117.315	126.224	135.009	130.279
166.84	273.414	99.4376	150.796	138.942	125.484
182.817	275.822	105.107	151.758	143.662	123.192
184.805	277.404	111.466	153.649	148.347	121.578
179.805	279.183	116.518	156.213	166.547	120.676
165.06	281.272	147.174	281.583	209.211	128.773
162.115	283.566	170.015	163.675	217.322	162.276
163.42	279.084	178.913	167.335	140.228	160.444
172.902	281.707	101.26	167.995	144.909	159.25
177.326	274.371	107.696	168.86	148.943	158.897
196.91	266.981	113.377	170.317	175.892	159.402
130.169	251.155	118.705	172.383	204.961	159.798
134.113	244.406	164.65	171.538	155.064	162.777
136.764	237.734	174.75	170.657	142.503	200.803
120.995	231.052	184.627	170.338	140.248	205.856
123.717	224.767	193.258	170.757	144.165	211.312
125.832	225.251	202.983	171.756	146.57	212.562
127.257	219.318	211.86	173.397	148.946	210.391
125.114	213.577	221.146	175.549	141.435	208.758
123.25	208.215	120.529	178.216	134.436	207.719
130.971	203.434	198.633	210.086	128.831	207.402
131.555	199.152	177.359	214.035	123.956	208.347
133.015	192.921	186.963	218.316	138.935	209.62
134.163	190.384	196.549	223.04	144.49	211.613
135.17	202.107	206.559	227.124	141.584	224.893
137.743	201.021	215.582	226.407	134.42	226.574
112.894	201.014	225.172	225.058	155.708	228.185
113.941	199.173	240.217	224.241	122.631	230.306
147.303	194.622	206.102	223.932	138.216	210.978
144.46	182.336	132.584	224.183	139.861	213.776
141.884	149.207	135.011	224.767	137.101	215.999
121.408	156.456	138.032	225.868	135.024	218.309
122.894	155.484	139.956	227.493	136.342	220.854
125.561	236.624	143.062	206.982	138.395	223.72
128.545	247.22	146.21	208.958	142.912	220.33
137.223	230.022	150.522	221.423	148.679	213.494
142.392	238.406	132.446	223.055	156.182	206.692
142.588	293.358	137.863	228.944	142.659	199.922
136.496	312.116	143.181	232.509	133.617	193.103
130.588	322.162	156.672	234.66	136.151	186.36
147.033	332.263	214.16	230.979	137.634	185.921
147.498	186.164	225.578	224.298	132.102	179.012
135.365	187.774	236.009	217.662	142.207	172.219
135.016	189.292	133.157	211.095	136.797	165.461
130.55	190.396	139.965	204.435	131.684	128.135
223.875	210.044	146.614	197.804	146.966	124.904
215.153	211.909	153.041	191.118	141.928	121.678
227.535	214.475	213.002	184.356	137.611	209.515
218.224	202.402	225.955	190.023	134.086	211.002
207.865	206.022	238.988	183.011	132.461	213.632
201.321	210.139	251.97	176.084	129.962	216.727
193.251	213.645	135.767	167.796	158.998	219.235
203.857	214.643	141.718	134.042	146.791	221.75
194.267	238.208	147.987	129.101	143.83	203.047
336.679	240.449	154.298	126.787	141.214	206.313
317.492	240.08	214.229	125.154	139.112	208.696
317.929	239.142	225.692	124.237	135.643	209.046
318.763	238.825	236.379	128.65	131.041	208.581
321.046	239.248	246.854	261.371	141.942	202.973
314.302	219.616	257.544	268.506	137.821	195.89
312.974	236.824	132.377	269.489	133.441	195.382
311.377	239.101	137.422	270.216	130.509	180.884
310.613	241.998	142.441	272.142	133.414	173.672
298.121	245.368	147.331	156.583	130.047	166.561
285.834	249.243	154.057	158.903	135.294	130.693
284.248	253.433	185.924	157.416	230.279	125.333
309.674	257.973	218.722	156.256	196.404	213.16
304.319	262.863	134.037	155.895	169.652	201.125
304.688	284.23	138.974	156.403	150.185	193.969
303.463	257.384	144.544	156.788	131.504	185.656
305.552	256.63	116.563	159.693	129.106	178.196
307.115	256.308	217.605	200.546	128.73	171.772
300.826	256.613	117.217	205.57	126.019	164.388
298.529	257.129	119.421	210.962	127.17	152.423
295.331	258.179	120.894	212.193	123.211	201.655
296.708	269.43	119.838	210.171	119.556	206.728
292.211	271.449	121.381	208.514	117.105	212.278
288.269	273.962	218.66	207.542	119.218	385.917
279.742	276.01	229.409	207.186	121.103	384.724
272.109	277.692	230.451	208.177	120.892	383.853
293.639	262.372	231.209	209.436	118.471	383.104
292.075	264.732	114.891	211.366	121.5	364.992
291.011	267.507	112.985	229.083	101.704	364.722
283.068	279.721	113.695	230.742	106.407	364.509
286.021	275.18	116.169	232.407	111.36	348.472
286.142	267.39	120.413	207.775	115.249	347.799
287.405	259.978	125.673	210.166	97.6859	347.123
289.958	252.455	130.046	212.929	103.256	378.303
288.763	244.966	214.633	215.165	109.502	354.04
281.355	237.479	220.425	217.459	114.465	353.33
279.548	230.189	230.57	219.994	144.582	353.293
276.868	222.094	122.631	222.787	167.02	353.415
277.576	215.085	136.794	219.185	175.762	325.259
278.86	195.313	131.24	212.421	99.4759	332.284
274.152	187.453	127.735	205.641	105.798	346.145
264.589	184.166	128.865	198.881	111.379	355.772
261.734	197.592	133.224	192.152	116.614	187.899
284.691	181.834	143.136	185.445	161.749	193.09
280	172.089	155.791	191.217	171.671	200.501
278.36	157.678	170.394	184.149	181.375	255.862
274.063	157.161	188.101	177.201	189.854	252.792
273.168	155.407	190.667	170.159	199.407	250.77
268.167	145.327	189.102	131.788	208.128	249.578
269.042	306.076	190.282	128.46	217.25	251.766
268.066	316.315	189.148	125.109	118.406	247.762
268.6	327.27	191.919	212.052	195.134	250.825
271.375	190.852	175.741	213.319	174.235	253.912
270.454	192.1	186.591	214.493	183.67	256.278
263.041	194.518	188.688	217.595	193.086	259.952
260.718	197.782	189.522	220.763	202.92	260.4
258.75	201.857	190.645	223.302	211.784	261.463
258.429	206.478	193.708	225.885	221.206	316.74
259.797	211.046	196.968	202.519	235.985	310.993
283.327	249.267	201.778	205.545	202.471	306.276
279.405	218.197	206.584	207.823	111.215	279.592
272.964	220.095	212.115	208.202	201.849	276.871
271.965	222.744	210.353	207.681	111.839	275.345
268.571	221.649	209.722	201.846	113.942	275.038
265.058	220.474	184.512	194.821	115.347	276.109
264.171	220.106	214.385	200.903	114.34	275.653
260.31	220.629	217.551	185.979	115.812	275.179
259.404	243.384	220.804	178.63	202.828	275.836
260.381	245.733	126.536	171.281	212.798	277.47
259.568	248.79	127.999	134.947	213.765	278.217
262.471	225.386	131.171	128.894	214.468	283.451
261.216	229.302	86.666	216.961	109.619	285.03
254.449	233.624	86.1001	206.769	107.801	285.654
252.328	238.319	87.125	199.422	108.478	287.085
251.858	261.141	88.6654	190.823	110.839	302.439
274.733	265.539	97.1124	183.196	114.889	304.24
270.661	264.946	100.861	176.581	119.907	306.393
267.352	263.402	102.098	168.966	124.08	309.601
261.747	262.433	107.535	159.753	199.092	310.332
258.372	262.06	117.444	206.93	204.465	311.216
253.131	262.372	80.0353	212.136	213.875	313.29
251.25	239.388	79.1276	217.831	117.004	169.212
247.443	249.575	78.7625	381.957	130.517	179.89
245.72	251.396	79.0099	380.776	125.219	181.232
243.694	253.748	80.6655	379.914	121.874	182.996
239.806	256.184	82.0622	379.174	122.952	185.657
239.758	257.814	82.0654	361.247	127.111	190.924
239.397	259.735	82.2611	360.98	136.569	194.411
240.576	273.866	83.5569	360.77	148.643	198.858
241.83	278.139	84.9215	344.897	162.576	198.914
242.419	265.317	84.6865	344.231	179.47	199.099
234.339	261.164	86.521	343.562	181.918	177.916
232.155	253.624	87.3483	377.703	180.426	181.874
285.157	246.136	88.2691	353.478	181.551	183.578
266.971	238.651	78.031	352.77	180.47	183.766
260.512	239.369	78.27	352.733	183.113	183.651
257.842	231.66	140.185	352.854	171.261	183.866
254.211	223.744	143.863	322.495	178.03	168.602
249.393	215.845	148.533	331.757	180.031	168.386
244.532	207.99	152.925	341.378	180.826	168.649
240.692	192.576	155.735	350.873	181.898	387.904
115.052	185.377	156.445	318.08	184.821	386.756
121.613	177.213	157.179	312.014	187.931	385.74
128.307	158.159	159.103	307.773	192.52	384.903
134.452	152.986	127.513	175.269	197.105	384.273
164.414	150.239	144.506	178.655	202.382	383.837
171.71	148.256	150.158	179.988	200.702	386.208
181.505	147.201	155.625	181.739	200.1	384.229
190.191	147.321	162.019	184.382	179.809	377.274
200.014	187.437	166.852	189.613	204.549	375.397
209.774	192.464	171.254	193.075	207.57	373.715
219	227.231	168.896	197.492	210.673	372.211
220.608	227.807	166.799	197.548	147.18	370.932
293.92	229.513	165.247	197.732	151.876	369.827
286.158	232.29	164.199	176.694	157.342	368.912
281.283	235.791	97.2044	180.625	165.735	368.24
275.184	203.321	94.1795	182.317	168.414	367.782
268.357	201.873	134.58	182.504	173.037	367.526
262.822	220.864	139.475	182.39	171.306	367.481
257.414	221.622	139.025	182.603	169.399	367.665
251.126	222.127	138.482	167.444	167.83	368.04
244.73	226.339	139.129	167.23	92.4644	370.067
235.972	245.399	141.612	167.491	140.574	369.375
232.416	272.951	145.193	383.754	148.506	366.979
230.629	247.096	145.851	382.523	154.79	355.668
116.575	248.393	146.138	381.432	157.756	353.759
123.232	245.962	144.001	380.519	153.843	350.387
129.906	244.002	142.682	379.812	151.343	349.021
135.818	242.871	135.6	379.297	148.721	347.856
156.937	242.426	146.84	378.997	147.397	346.906
174.874	251.161	153.038	382.064	145.356	345.713
184.793	252.734	155.503	380.067	143.929	345.115
193.128	255.026	151.502	373.435	147.848	345.413
202.489	258.051	148.846	371.483	157.43	345.593
212.007	237.954	146.448	369.728	160.18	345.962
213.243	239.727	144.694	368.151	163.013	346.556
222.043	241.912	142.398	366.799	164.583	354.682
311.683	251.4	140.26	365.615	166.001	334.967
300.517	254.683	145.404	364.618	170.534	333.493
292.82	257.377	158.142	363.852	173.594	332.269
286.093	260.073	160.95	363.31	177.52	331.137
279.486	263.169	163.611	362.975	98.2961	329.649
273.385	266.49	164.847	362.84	92.8271	329.812
266.259	262.285	166.345	362.943	87.9697	330.219
262.001	240.206	171.471	363.235	142.657	330.854
257.483	240.787	174.821	363.649	123.173	313.991
251.539	232.88	179.244	364.388	109.9	314.411
245.722	224.984	100.875	364.018	101.986	315.076
240.434	217.094	95.2458	361.936	100.513	302.696
232.249	209.27	90.3418	359.601	99.3384	297.926
226.785	201.496	116.617	349.126	99.974	298.15
221.669	193.845	103.766	345.656	105.583	298.614
217.737	186.22	100.187	344.221	109.248	299.351
214.157	164.424	99.2164	342.98	118.035	282.684
133.235	160.253	98.0889	341.944	120.831	282.007
140.304	148.314	105.799	340.301	126.431	282.247
147.75	240.349	106.38	339.822	138.917	282.73
122.892	242.012	108.456	340.07	149.041	283.571
160.963	249.283	112.929	340.188	153.161	266.574
188.953	233.939	116.653	340.483	156.218	265.623
187.809	236.56	121.591	340.976	160.589	266.919
197.457	239.349	135.015	348.946	168.208	265.54
205.928	242.282	143.818	348.345	168.622	268.412
204.171	245.885	152.445	330.456	168.737	251.138
213.544	248.651	156.861	329.108	170.396	250.82
295.898	249.02	161.686	327.716	210.624	252.869
284.009	257.912	168.949	326.234	103.52	254.01
276.2	250.722	169.17	325.711	98.5239	237.031
269.291	242.002	169.516	324.504	92.0504	238.58
262.306	233.215	171.328	324.813	87.9066	219.317
256.221	203.589	220.542	325.372	85.2369	221.55
248.424	195.495	225.153	308.838	99.4691	223.298
242.934	213.66	229.139	309.176	93.1294	205.227
239.526	167.694	230.162	309.725	93.5517	204.006
234.661	160.821	154.566	292.971	96.5691	204.306
230.327	238.745	142.869	293.087	99.2218	206.052
132.351	240.055	107.16	293.453	101.912	208.106
140.169	231.488	101.356	294.079	103.236	188.693
129.399	221.545	94.4976	294.987	105.451	187.696
122.845	212.653	90.3098	277.448	108.571	187.584
149.589	224.999	88.4591	277.487	122.167	190.854
173.448	215.307	96.8375	277.856	141.994	193.371
182.878		99.6569	278.561	137.9
191.033		102.41	279.562	136.553
191.244		103.763		167.987
204.54		106.228		176.662
187.69		109.018		187.14
178.986		118.419		191.691
170.272		137.767		194.106
151.741		132.997		195.873
104.735		131.739		200.096
101.506		169.565		203.374
102.866		177.811		195.434
105.109		194.076		142.941
105.686		199.985		116.186
106.142		202.634		98.461
106.454		204.589		92.5801
106.268		209.226		88.3103
111.167		213.486		87.6
114.153		205.607		94.3058
118.119		146.089		97.4827
142.67		115.553		100.788
173.628		100.971		102.344
299.436		94.5026		101.479
294.336		90.2591		123.27
288.796		89.831		124.564
283.592		94.8531		126.446
276.075		98.3107		128.717
268.03		101.367		132.557
260.67		102.982		136.658
253.737		102.147		147.769
246.785		129.031		163.178
237.5		130.377		182.595
232.141		132.388		184.914
227.054		134.968		170.824
221.043		136.468		129.103
218.461		138.007		124.266
132.263		148.027		89.641
120.894		164.39		84.5967
123.131		187.565		114.545
129.745		193.61		116.936
169.454		174.467		117.4
187.09		136.013		118.499
177.81		130.778		120.701
183.01		122.504		123.924
188.894		86.6115		125.772
194.478		122.311		126.332
200.463		122.667		124.894
197.359		123.999		123.848
184.896		126.302		118.677
176.326		129.916		112.214
167.782		131.492		107.037
127.122		132.164		111.711
116.723		130.622		113.041
106.92		129.815		114.237
101.185		125.022		112.309
96.6862		113.072		111.367
108.104		118.521		111.723
110.488		119.683		126.712
114.38		260.952		129.031
118.72		258.823		131.919
134.264		186.009		133.758
174.572		180.998		136.726
187.757		179.116		139.735
298.804		181.935		143.855
290.923		181.37		126.58
284.628		195.402		131.757
277.233		191.468		136.84
272.58		177.024		149.733
265.213		172.763		204.675
257.816		170.191		215.588
252.289		167.535		225.556
247.711		165.94		127.259
244.252		166.374		133.766
239.466		170.736		140.121
230.92		172.325		146.263
220.574		168.286		203.568
215.197		168.348		215.948
209.563		238.824		228.403
203.854		301.59		240.811
199.298		287.162		129.754
194.905		300.538		135.441
113.254		239.805		141.433
119.748		249.847		147.464
123.179		261.52		204.741
127.331		95.3022		215.697
131.899		90.1103		225.91
135.234		82.966		235.921
162.041		83.4296		246.138
173.781		92.2243		126.515
180.066		95.371		131.336
186.49		111.616		136.133
189.917		117.817		140.806
178.208		126.89		147.234
169.071		133.425		177.69
151.572		137.855		209.035
118.006		141.176		128.101
112.97		139.864		132.819
104.186		138.374		138.142
99.7874		137.112		124.883
95.7327		136.69		128.31
107.764		67.0141		130.75
110.234		67.0082		133.953
114.548		79.5766		258.071
119.515		81.938		250.259
160.944		84.328		250.496
178.436		85.1327		87.484
189.977		86.468		87.6103
201.545		88.6024		88.3588
211.923		91.7739		90.9721
221.663		106.022		94.9744
230.425		106.816		96.1118
239.205		103.391		99.8506
248.381		96.5841		110.324
276.272		93.5673		111.874
300.728		91.7756		192.255
299.815		92.4097		188.148
293.287		93.0617		184.513
291.212		94.1787		183.862
286.493		79.9152		185.241
281.441		85.1563		185.167
276.656		90.9732		189.154
267.644		91.4297		189.074
259.1		85.2772		81.2458
260.436		89.6792		80.1864
255.708		88.1332		81.256
248.549		58.0209		82.723
243.317		59.9884		82.7899
118.529		165.668		82.5096
116.755		170.94		83.6141
119.966		173.367		85.3102
127.724		146.531		84.7841
165.633		106.7		86.5491
176.504		95.796		87.4005
183.845		82.6936		88.7005
175.174		83.2264		179.013
166.592		105.277		175.365
120.935		82.1958		173.423
115.325		81.7546		170.12
110.299		81.5146		200.011
104.329		82.3118		173.134
111.454		81.9949		170.378
117.595		82.8646		171.723
121.422		96.3385		166.307
126.236		84.7465		78.6264
164.008		79.4311		176.604
179.742		79.6371		158.848
189.372		78.8033		152.637
198.667		77.9865		146.815
208.22		77.5511		142.45
217.194		78.4654		155.971
225.464		78.0847		156.681
235.821		77.9917		154.175
245.773		78.1337		150.03
254.186		79.3129		146.708
271.103		80.1224		144.392
290.274		113.65		144.056
285.123		75.59		141.962
281.344		75.7811		139.502
278.417		57.8237		136.088
274.965		58.9968		137.796
271.389		59.5258		138.382
264.814		60.1707		138.235
257.363		61.4825		140.158
251.028		72.0427		136.687
244.287		72.229		135.999
239.534		72.438		135.024
235.528		73.873		134.643
230.795		74.9348		134.344
224.502		76.7811		134.232
110.813		88.4143		134.432
114.98		103.178		135.576
118.36		106.235		137.002
122.01		108.602		151.74
153.718		110.625		230.667
173.558		110.044		291.29
178.802		110.504		277.354
170.702		112.222		290.273
129.786		111.588		231.615
116.877		113.137		241.314
110.889		112.343		252.588
104.936		126.392		94.65
101.41		126.207		89.4937
115.181		130.933		83.8577
119.944		144.078		84.3263
124.372		147.816		91.7285
129.135		152.192		94.8582
157.34		152.833		111.016
180.16		67.9492		117.184
189.438		70.4098		126.207
199.026		72.6111		132.708
210.342		71.7026		137.114
216.827		72.4468		140.417
224.529		74.5185		139.112
228.663		76.2795		137.63
232.577		76.4763		136.375
236.205		80.4305		135.955
245.298		116.452		66.5555
251.693		121.475		66.5496
260.077		125.83		79.1488
268.545		130.307		81.4974
269.379		135.006		83.8746
264.385		136.826		84.6749
257.76		137.23		86.0031
253.05		138.771		88.126
250.109		137.877		91.2805
247.28		140.524		105.452
242.645		64.8751		106.242
236.285		63.8012		102.835
229.389		64.8957		96.0648
225.208		116.926		93.0642
220.716		121.28		91.2821
215.833		124.064		91.9128
211.542		124.251		92.5613
207.188		126.25		93.6723
110.851		125.771		80.1213
113.466		125.811		85.3759
117.921		126.498		91.2078
121.271		129.029		91.6654
155.176		131.377		85.4971
172.122		107		89.3666
168.05		107.338		87.8259
129.237		109.587		57.6238
115.647		113.092		59.5778
109.617		113.094		169.988
105.332		113.35		175.398
102.423		114.656		177.888
99.1117		116.246		150.026
116.551		75.6794		106.126
121.769		76.4701		95.2809
126.329		77.1691		82.249
134.016		113.124		82.7789
174.368		131.913		104.711
182.337		163.141		81.7539
188.291		170.743		81.315
211.595		170.222		81.0763
216.173		162.684		81.8693
212.271		140.937		81.554
218.44		86.7135		82.4191
223.606		90.0984		95.8205
224.85		91.2279		84.2908
232.514		91.9422		79.1542
245.133		93.5651		79.3594
254.872		93.9757		78.5285
262.601		92.8944		77.7146
255.655		91.9018		77.2807
246.981		91.189		78.1919
240.497		91.2517		77.8124
117.406		93.2619		77.7197
120.879		95.1424		77.8612
124.381		93.6591		79.0363
166.398		92.3706		79.8431
140.246		92.7795		113.254
124.994		127.294		75.3264
119.165		144.627		75.5169
113.968		163.543		57.4279
109.008		168.706		58.593
126.445		175.512		59.1184
133.191		181.511		59.7589
138.847		184.494		61.0617
142.584		179.021		72.5664
134.683		172.975		72.7541
142.971		166.38		72.9646
168.046		160.263		74.41
181.175		86.2718		75.4796
195.112		89.5836		77.3393
193.367		93.3589		89.0571
200.186		96.4144		103.928
207.678		98.1726		107.008
213.33		99.7898		109.391
219.322		99.9498		111.429
230.192		99.4728		110.844
240.541		99.1915		111.308
249.014		99.5045		113.037
239.824		100.421		112.399
230.589		101.975		113.96
224.182		101.96		113.16
117.517		101.637		129.407
119.661		103.906		129.218
127.693		111.65		134.056
123.633		299.068		147.515
117.922		159.995		151.342
112.816		164.433		155.823
108.462		165.807		156.479
129.442		166.634		68.4432
125.089		169.158		70.9216
128.021		172.744		73.1389
129.654		176.987		72.2238
132.547		181.486		72.9735
136.261		186.058		75.0602
153.809		190.053		76.834
185.271		190.359		77.0322
193.624		182.58		81.0152
203.022		174.771		119.23
212.116		166.083		124.373
221.035		149.105		128.832
228.493		119.53		133.416
231.992		87.5893		138.227
224.154		88.6909		140.09
216.318		91.3061		140.504
209.706		92.8937		142.081
140.29		93.9483		141.166
144.695		94.3272		143.876
150.439		94.4407		65.3467
138.584		94.4456		64.265
155.497		95.312		65.3675
198.385		96.6983		119.715
206.816		237.83		124.173
214.187		243.201		127.024
219.789		262.482		127.215
215.555		294.891		129.261
221.674		334.762		128.771
215.502		348.691		128.812
206.865		355.678		129.515
197.513		172.577		132.107
139.985		169.544		134.511
144.867		167.024		109.553
132.596		165.808		109.898
137.681		166.123		112.201
142.429		167.951		115.79
161.24		170.562		115.792
182.183		172.694		116.053
200.09		174.843		117.391
198.566		174.906		119.02
206.318		166.402		77.4847
206.267		150.139		78.2943
196.212		114.61		79.0099
185.208		110.355		108.435
141.304		124.031		126.445
128.142		119.471		156.378
130.268		216.347		163.665
144.13		221.344		163.166
148.45		226.34		155.94
155.884		232.537		135.094
134.442		236.545		82.4323
139.13		241.489		85.6501
144.453		260.795		86.7238
131.671		286.019		87.4029
134.163		124.946		88.9457
132.57		115.541		89.336
127.838		114.308		88.308
193.921		114.512		87.3645
192.897		117.359		86.6869
184.641		124.862		86.7465
159.596		127.322		88.6574
140.479		136.978		90.4451
136.668		147.738		89.035
134.577		185.53		87.8101
131.786		164.698		88.1988
127.881		132.969		122.017
124.518		127.798		138.632
122.255		122.99		156.764
127.514		117.465		161.713
127.451		216.497		168.236
128.63		221.355		173.987
129.448		223.852		176.846
125.739		226.804		171.599
166.959		223.631		165.805
175.37		219.875		159.483
130.876		103.027		153.619
126.658		103.799		82.0125
122.843		105.017		85.1607
125.473		123.681		88.7496
123.228		125.123		91.6542
122.116		127.516		93.3256
119.549		129.802		94.863
124.873		132.222		95.0151
107.999		134.509		94.5616
105.01		135.496		94.2943
208.056		130.947		94.5918
172.413		125.852		95.4628
136.493		120.474		96.9406
138.374		114.988		96.9257
140.761		119		96.6192
144.819		123.594		98.7762
164.597		129.307		106.138
202.648		130.367		267.51
128.735		131.062		153.363
134.771		129.91		157.616
140.173		126.437		158.934
144.42		123.115		159.727
170.379		118.914		162.146
138.469		113.81		165.583
146.18		121.721		169.65
152.683		122.438		173.962
135.119		124.621		178.345
169.728		127.19		182.174
147.594		122.285		182.467
131.498		117.026		175.011
147.048		118.171		167.526
154.567		120.923		159.198
143.147		122.406		142.924
146.096		120.285		114.575
149.263		114.998		83.2649
143.516		183.607		84.3121
138.353		176.934		86.7982
153.435		170.811		88.3074
161.535		163.656		89.3099
162.236		205.158		89.6701
161.997		196.934		89.778
102.639		188.247		89.7826
105.01		179.977		90.6063
106.302		171.542		91.9241
106.774		163.253		212.734
106.785		133.284		217.539
111.708		114.395		234.785
95.3033		111.881		263.774
137.362		217.536		299.438
95.041		210.139		311.897
113.248		201.737		318.146
113.412		193.99		165.422
115.178		186.17		162.515
127.549		177.824		160.1
133.261		169.938		158.934
137.993		161.672		159.237
142.802		120.685		160.989
146.12		112.885		163.492
149.068		108.475		165.535
149.79		104.467		167.595
158.559		101.266		167.655
133.805		205.18		159.504
136.967		200.073		143.915
142.873		190.661		109.859
148.966		182.506		105.78
183.292		175.005		118.698
218.226		167.241		114.335
130.79		148.786		193.518
125.649		115.772		197.988
122.71		111.928		202.457
137.257		107.966		207.999
128.75		104.75		211.585
121.443		101.344		216.007
		187.129		233.276
		179.506		255.838
		171.636		119.766
		163.94		110.752
		129.431		109.569
		114.522		109.765
		110.784		112.494
		107.114		119.686
		103.217		122.044
		153.057		131.299
		118.183		141.614
		113.278		177.554
		109.33		157.617
		105.347		127.253
		101.455		122.303
		110.538		117.702
		107.542		112.415
		103.549		193.652
				197.998
				200.231
				202.872
				200.033
				196.673
				98.7557
				99.4964
				100.664
				118.364
				119.744
				122.033
				124.221
				126.537
				128.726
				129.671
				125.317
				120.441
				115.294
				110.045
				113.884
				118.28
				123.748
				124.763
				125.427
				124.325
				121.001
				117.822
				113.802
				108.917
				116.488
				117.174
				119.263
				121.722
				117.027
				111.994
				113.09
				115.724
				117.143
				115.114
				110.054

## Sheet: Figure 5D
M-8M3G		S2-8M3G		S5-8M3G
LCOE (USD/MWh)	AEP (TWh yr⁻¹)	LCOE (USD/MWh)	AEP (TWh yr⁻¹)	LCOE (USD/MWh)	AEP (TWh yr⁻¹)
111.557	0.998201	110.568	1.13171	136.694	1.00863
115.137	0.998201	109.636	1.13171	129.201	1.00863
118.673	0.998201	107.548	1.13171	125.325	1.00863
121.154	0.998201	105.803	1.13171	121.125	1.00863
123.284	0.998201	105.415	1.13171	117.913	1.00863
123.798	0.998201	103.589	1.13171	127.698	1.00863
125.66	0.998201	104.412	1.13171	130.299	1.00863
111.911	0.998201	101.544	1.13171	126.519	1.00863
114.441	0.998201	98.8676	1.13171	123.487	1.00863
118.755	0.998201	97.068	1.13171	121.072	1.00863
123.196	0.998201	98.555	1.13171	119.406	1.00863
126.99	0.998201	99.9699	1.13171	119.198	1.00863
130.69	0.998201	99.8074	1.13171	117.71	1.00863
115.341	1.1605	98.07	1.13171	115.896	1.00863
114.534	1.1605	96.6881	1.13171	113.37	1.00863
114.302	1.1605	62.5958	2.37841	114.581	1.00863
114.987	1.10449	59.3661	2.37841	115.082	1.00863
114.016	1.10449	68.2623	1.83045	115.01	1.00863
109.972	1.1605	68.5967	1.83045	116.437	1.00863
109.914	1.1605	75.6728	1.6854	113.87	1.00863
110.013	1.1605	76.9031	1.6854	76.858	1.73792
110.058	1.1605	78.2014	1.6854	77.3155	1.73792
110.192	1.1605	78.4961	1.6854	77.9242	1.73792
110.013	1.1605	79.0216	1.6854	78.8585	1.73792
110.735	1.15071	79.8143	1.6854	160.102	0.806638
110.586	1.15071	80.8398	1.6854	159.089	0.806638
108.689	1.10449	81.6751	1.6854	159.938	0.806638
106.924	1.10449	81.5815	1.6854	71.986	1.73792
106.021	1.10449	81.2687	1.6854	72.0766	1.73792
106.31	1.10449	81.0928	1.6854	72.6472	1.73792
107.573	1.10449	81.5267	1.6854	74.4816	1.73792
114.214	1.05151	54.6848	2.37841	74.8818	1.73792
114.765	1.05151	64.0055	2.37841	74.9781	1.73792
114.86	1.05151	66.6122	1.6854	75.4551	1.73792
114.937	1.05151	68.3262	1.6854	76.2043	1.73792
104.205	1.1605	70.0651	1.6854	76.6515	1.73792
104.309	1.1605	70.6446	1.6854	157.983	0.806638
104.367	1.1605	71.6262	1.6854	155.102	0.806638
105.298	1.15071	73.1934	1.6854	152.452	0.806638
105.276	1.15071	75.1559	1.6854	151.906	0.806638
105.418	1.15071	76.3452	1.6854	152.874	0.806638
104.718	1.15071	76.4546	1.6854	152.9	0.806638
104.937	1.15071	76.3832	1.6854	155.839	0.806638
105.242	1.05151	76.0256	1.6854	155.731	0.806638
105.498	1.05151	75.6904	1.6854	67.4595	1.73792
105.729	1.05151	75.4667	1.6854	66.6233	1.73792
105.658	1.05151	75.8983	1.6854	67.3906	1.73792
105.908	1.05151	75.9828	1.6854	68.4998	1.73792
106.318	1.05151	76.3982	1.6854	68.51	1.73792
97.2726	1.15071	63.3932	2.04458	68.3548	1.73792
97.6618	1.15071	64.0379	2.04458	69.1853	1.73792
97.5788	1.15071	64.6737	2.04458	70.3719	1.73792
97.6893	1.15071	65.6031	2.04458	70.0741	1.73792
96.5034	1.15071	64.4074	2.04458	71.3212	1.73792
112.469	1.04974	71.7484	1.82001	71.8792	1.73792
107.998	1.04974	79.0469	1.82001	73.5549	1.73792
126.599	1.04974	48.271	2.37841	148.138	0.806638
128.307	1.04974	49.7027	2.37841	145.504	0.806638
89.6016	1.58643	85.8163	1.64189	144.125	0.806638
86.0149	1.58643	88.0906	1.64189	141.693	0.806638
85.5858	1.58643	87.9894	1.64189	148.717	0.806638
85.1718	1.58643	73.2066	1.97845	143.972	0.806638
84.4076	1.58643	72.279	1.6854	142	0.806638
84.8626	1.58643	71.4151	1.6854	143.12	0.806638
85.2713	1.58643	68.9664	1.6854	139.079	0.806638
86.5039	1.58643	69.3314	1.6854	65.5346	1.73792
96.288	1.35766	73.5423	1.6854	95.7006	1.61335
81.2836	1.58643	68.5423	1.6854	84.0711	1.31881
80.5397	1.58643	68.2002	1.6854	87.7343	1.31881
80.0527	1.58643	67.9928	1.6854	93.7956	1.31881
79.4942	1.58643	68.5607	1.6854	94.009	1.31881
80.2314	1.58643	68.3105	1.6854	101.709	1.31881
96.2399	1.33699	68.9143	1.6854	100.012	1.31881
98.1824	1.33699	71.6772	1.6854	102.464	1.31881
98.3785	1.33699	70.306	1.6854	104.448	1.31881
98.519	1.33699	65.8241	1.82001	106.004	1.31881
98.7709	1.33699	65.962	1.82001	107.098	1.31881
100.215	1.33699	65.3417	1.82001	111.028	1.31881
85.4457	1.4557	64.7149	1.82001	109.338	1.31881
92.6685	1.35766	64.3748	1.82001	109.829	1.31881
91.237	1.35766	65.0399	1.82001	108.013	1.31881
90.2168	1.35766	64.7942	1.82001	89.166	1.31881
88.8615	1.35766	64.6534	1.82001	93.3229	1.31881
87.0182	1.35766	64.7669	1.82001	95.0586	1.31881
86.1314	1.35766	65.6195	1.82001	98.6712	1.31881
85.7006	1.35766	66.2402	1.82001	100.919	1.31881
87.2922	1.33699	71.0059	1.82001	102.566	1.31881
88.9551	1.33699	63.0162	1.82001	107.261	1.31881
90.3034	1.33699	63.1158	1.82001	104.767	1.31881
90.2668	1.33699	48.188	2.37841	106.09	1.31881
90.5047	1.33699	49.0424	2.37841	107.37	1.31881
91.7833	1.33699	49.3801	2.37841	106.494	1.31881
93.0315	1.33699	49.8009	2.37841	86.1087	1.31881
92.9052	1.33699	50.7185	2.37841	89.602	1.31881
114.362	1.10598	60.135	2.10087	92.4742	1.31881
115.198	1.10598	59.2516	2.10087	95.4388	1.31881
123.042	1.10598	62.0403	2.10087	97.8319	1.31881
79.1153	1.4557	68.6406	2.10087	100.307	1.31881
81.1332	1.4557	61.2407	2.10087	102.278	1.31881
80.7807	1.4557	64.2064	2.10087	103.881	1.31881
147.077	0.798579	64.4462	2.10087	107.154	1.31881
85.3313	1.35766	65.4155	2.10087	106.003	1.31881
83.4477	1.35766	67.4225	2.10087	103.855	1.31881
104.454	1.10598	66.6722	2.10087	90.0279	1.31881
104.682	1.10598	65.4929	2.10087	93.0376	1.31881
105.928	1.10598	64.9241	2.10087	95.6429	1.31881
108.37	1.10598	64.7755	2.10087	98.583	1.31881
111.533	1.10598	65.1341	2.10087	101.123	1.31881
109.841	1.19395	64.1538	2.10087	103.084	1.31881
114.777	1.19395	64.609	2.10087	112.757	1.31881
138.121	1.02528	63.36	2.10087	104.283	1.31881
110.371	1.25016	69.5153	1.97845	111.231	1.06462
108.532	1.25016	67.8345	1.97845	114.235	1.06462
110.648	1.25016	69.3769	1.97845	117.788	1.06462
114.691	1.25016	72.6473	1.97845	121.32	1.06462
123.539	1.15199	73.6688	1.97845	124.619	1.06462
125.617	1.15199	75.8885	1.97845	126.653	1.06462
123.863	1.15199	75.9379	1.97845	128.73	1.06462
122.993	1.15199	56.2542	2.10087	117.141	1.06462
122.632	1.15199	58.0685	2.10087	118.695	1.06462
122.407	1.15199	59.6914	2.10087	121.8	1.06462
100.577	1.20748	59.1172	2.10087	124.763	1.06462
107.321	1.20748	59.6373	2.10087	124.933	1.06462
118.714	1.02528	61.0862	2.10087	121.913	1.06462
117.121	1.02528	62.0154	2.10087	117.519	1.06462
116.105	1.02528	61.6312	2.10087	116.459	1.06462
116.868	1.02528	61.8294	2.10087	118.186	1.06462
123.361	1.02528	66.2763	1.97845	120.294	1.06462
123.865	1.02528	67.7076	1.97845	120.499	1.06462
118.6	1.15199	68.6932	1.97845	116.718	1.06462
117.455	1.15199	70.2447	1.97845	111.533	1.06462
116.98	1.15199	71.9156	1.97845	107.476	1.06462
109.425	1.2671	72.236	1.97845	103.926	1.06462
110.235	1.24559	71.9469	1.97845	114.379	1.06462
112.406	1.24559	72.7961	1.97845	118.97	1.06462
116.085	1.24559	72.0403	1.97845	116.858	1.06462
129.887	1.24559	73.5154	1.97845	111.521	1.06462
107.371	1.20748	54.1939	2.10087	112.114	1.06462
98.2911	1.20748	53.3863	2.10087	102.965	1.06462
93.9237	1.20748	54.1653	2.10087	114.366	1.06462
106.724	1.24559	68.1638	1.97845	115.535	1.06462
107.709	1.24559	69.3655	1.97845	113.344	1.06462
109.575	1.24559	70.1113	1.97845	111.765	1.06462
115.647	1.20062	69.976	1.97845	112.498	1.06462
117.63	1.20062	70.7282	1.97845	114.41	1.06462
115.912	1.20062	70.3221	1.97845	117.674	1.06462
117.692	1.20062	70.2558	1.97845	120.779	1.06462
118.145	1.20062	71.2475	1.97845	121.509	1.06462
119.389	1.2978	71.278	1.97845	117.524	1.06462
123.12	1.2978	74.9203	1.97845	111.004	1.06462
119.368	1.2978	66.9695	1.97845	113.461	1.01075
133.281	1.18231	67.116	1.97845	114.737	1.01075
114.084	1.18231	67.1596	1.97845	110.69	1.01075
111.06	1.18231	67.9789	1.97845	118.08	1.01075
106.327	1.18231	69.0799	1.97845	114.129	1.01075
109.677	1.20062	68.0967	1.97845	110.365	1.01075
109.215	1.20062	68.3992	1.97845	121.574	1.01075
109.875	1.20062	68.615	1.97845	117.894	1.01075
110.218	1.20062	62.4516	1.97845	114.727	1.01075
111.41	1.20062	63.0199	1.97845	112.169	1.01075
112.042	1.20062	63.5451	1.97845	110.998	1.01075
129.689	1.04567	75.6451	1.78029	109.182	1.01075
129.852	1.04567	76.0016	1.78029	124.177	1.01075
131.285	1.04567	77.0939	1.78029	121.493	1.01075
116.88	1.18231	71.2379	1.78029	119.336	1.01075
114.959	1.18231	70.8333	1.78029	117.441	1.01075
112.602	1.18231	71.5266	1.78029	115.913	1.01075
110.151	1.18231	72.3085	1.78029	113.381	1.01075
102.851	1.20062	73.7503	1.78029	110.005	1.01075
104.512	1.20062	73.8954	1.78029	117.881	1.01075
121.239	1.04567	73.9979	1.78029	114.874	1.01075
121.818	1.04567	74.1827	1.78029	111.688	1.01075
123.154	1.04567	75.2885	1.78029	109.561	1.01075
124.544	1.04567	66.3717	1.78029	111.81	1.01075
125.637	1.04567	65.6708	1.78029	109.348	1.01075
126.001	1.04567	65.3672	1.78029	109.23	1.01075
124.457	1.04567	65.5827	1.78029	62.1674	2.3948
110.144	1.04567	66.8075	1.78029	58.9598	2.3948
110.271	1.04567	67.8298	1.78029	68.9959	1.81099
111.338	1.04567	67.8066	1.78029	69.3339	1.81099
113.186	1.04567	67.9766	1.78029	75.266	1.69451
116.033	1.04567	68.9365	1.78029	76.4896	1.69451
117.277	1.04567	69.8886	1.78029	77.7809	1.69451
89.6247	1.31317	69.7824	1.78029	78.0741	1.69451
87.3603	1.31317	71.0706	1.78029	78.5967	1.69451
110.551	1.05332	71.5947	1.78029	79.3852	1.69451
107.078	1.05332	76.8442	1.78029	80.4051	1.69451
113.51	1.16181	64.8879	1.78029	81.236	1.69451
113.49	1.16181	65.0252	1.78029	81.1429	1.69451
111.258	1.16181	116.273	1.00789	80.8317	1.69451
110.115	1.16181	118.998	1.00789	80.6568	1.69451
108.337	1.16181	122.429	1.00789	81.0884	1.69451
112.26	1.10293	125.634	1.00789	54.3106	2.3948
111.317	1.10293	127.657	1.00789	63.5675	2.3948
109.297	1.10293	134.07	1.00789	66.2541	1.69451
106.442	1.10293	129.211	1.00789	67.9588	1.69451
104.01	1.10293	136.028	1.00789	69.6884	1.69451
102.34	1.10293	89.7323	1.53049	70.2647	1.69451
106.963	1.04317	88.6941	1.53049	71.2411	1.69451
106.944	1.04317	90.4193	1.53049	72.7998	1.69451
107.841	1.04317	94.1592	1.53049	74.7518	1.69451
108.465	1.04317	92.9748	1.53049	75.9347	1.69451
105.751	1.04317	94.1111	1.53049	76.0435	1.69451
110.525	1.16181	93.2505	1.53049	75.9725	1.69451
110.506	1.16181	92.5875	1.53049	75.6168	1.69451
107.876	1.16181	92.2859	1.53049	75.2835	1.69451
104.77	1.16181	92.1488	1.53049	75.0609	1.69451
101.958	1.16181	92.2772	1.53049	75.4902	1.69451
104.57	1.10293	80.5084	1.50723	75.5743	1.69451
102.951	1.10293	85.4376	1.50723	75.9875	1.69451
102.205	1.10293	112.353	1.00789	63.5566	2.03932
100.346	1.10293	115.935	1.00789	64.203	2.03932
105.122	1.04317	115.579	1.00789	64.8405	2.03932
158.2	0.74696	115.135	1.00789	65.7722	2.03932
158.647	0.74696	115.604	1.00789	64.5734	2.03932
158.446	0.74696	117.418	1.00789	71.4983	1.82638
157.39	0.74696	120.047	1.00789	78.7713	1.82638
157.724	0.74696	120.515	1.00789	47.9406	2.3948
158.457	0.74696	120.71	1.00789	49.3625	2.3948
108.779	1.08585	119.126	1.00789	88.0545	1.60015
105.113	1.08585	118.114	1.00789	90.3881	1.60015
102.816	1.08585	86.0113	1.53049	90.2842	1.60015
113.395	1.08585	87.4325	1.53049	74.9529	1.93236
107.218	1.08585	88.7402	1.53049	71.8904	1.69451
102.056	1.08585	89.2624	1.53049	71.0311	1.69451
118.816	1.52102	88.394	1.53049	68.5956	1.69451
109.336	1.49589	88.0309	1.53049	68.9586	1.69451
106.985	1.49589	87.4337	1.53049	73.1469	1.69451
108.991	1.52102	87.18	1.53049	68.1737	1.69451
67.085	2.16565	86.5248	1.53049	67.8335	1.69451
58.0014	2.37089	85.743	1.53049	67.6273	1.69451
112.859	1.49589	87.6997	1.53049	68.192	1.69451
110.333	1.49589	94.5625	1.42856	67.9432	1.69451
109.76	1.49589	94.9667	1.42856	68.5438	1.69451
96.8174	1.47957	96.0922	1.42856	71.2918	1.69451
101.684	1.47957	97.5639	1.42856	69.928	1.69451
95.4372	1.47957	96.1427	1.42856	65.5946	1.82638
103.763	1.47957	98.0084	1.42856	65.732	1.82638
97.9122	1.47957	101.679	1.42856	65.1139	1.82638
92.5062	1.5457	112.306	1.42856	64.4892	1.82638
90.7825	1.5457	85.501	1.50723	64.1503	1.82638
88.5716	1.5457	78.7122	1.50723	64.8131	1.82638
86.5897	1.5457	75.1853	1.50723	64.5683	1.82638
85.2535	1.5457	84.4133	1.53049	64.428	1.82638
83.6936	1.5457	83.5001	1.53049	64.5411	1.82638
84.0414	1.51241	82.49	1.53049	65.3907	1.82638
83.1781	1.51241	81.762	1.53049	66.0093	1.82638
82.7353	1.51241	80.9577	1.53049	70.7584	1.82638
82.5896	1.51241	87.1929	1.42856	62.7965	1.82638
83.3397	1.51241	87.6334	1.42856	62.8958	1.82638
84.6681	1.51241	89.1262	1.42856	47.8582	2.3948
86.2238	1.51241	90.183	1.42856	48.7067	2.3948
80.739	1.63686	90.6548	1.42856	49.0422	2.3948
81.0305	1.63686	91.0704	1.42856	49.4601	2.3948
81.5558	1.63686	92.4212	1.42856	50.3714	2.3948
82.5602	1.63686	92.9574	1.42856	60.5721	2.08571
97.7491	1.39897	93.0399	1.42856	59.6823	2.08571
98.277	1.39897	93.957	1.42856	62.4913	2.08571
98.2026	1.39897	95.5533	1.42856	69.1395	2.08571
84.5558	1.61952	97.2135	1.42856	61.6859	2.08571
87.0109	1.61952	98.8502	1.42856	64.6732	2.08571
86.2951	1.61952	97.4203	1.42856	64.9147	2.08571
62.1739	2.16565	98.9244	1.42856	65.8911	2.08571
128.557	1.49589	125.628	1.129	67.9127	2.08571
86.5414	1.47957	137.272	1.129	67.1569	2.08571
85.499	1.47957	141.522	1.129	65.969	2.08571
84.8357	1.47957	137.811	1.129	65.396	2.08571
83.6448	1.47957	104.543	1.50723	65.2464	2.08571
73.6793	1.51241	89.4836	1.50723	65.6076	2.08571
74.7557	1.51241	87.0743	1.50723	64.6202	2.08571
76.799	1.51241	83.3674	1.50723	65.0787	2.08571
78.4212	1.51241	78.517	1.50723	63.8206	2.08571
110.204	1.08427	75.4665	1.50723	71.1736	1.93236
112.078	1.08427	73.989	1.50723	69.4527	1.93236
88.7849	1.39897	80.7775	1.42856	71.0319	1.93236
91.0954	1.39897	82.7794	1.42856	74.3803	1.93236
92.0148	1.39897	84.7573	1.42856	75.4261	1.93236
92.3636	1.39897	85.7644	1.42856	77.6988	1.93236
91.8815	1.39897	87.5073	1.42856	77.7493	1.93236
91.5762	1.39897	89.4706	1.42856	56.6631	2.08571
78.703	1.61952	90.7033	1.42856	58.4906	2.08571
78.6159	1.61952	92.0159	1.42856	60.1253	2.08571
79.1574	1.61952	92.1919	1.42856	59.547	2.08571
79.2467	1.61952	91.7844	1.42856	60.0709	2.08571
105.483	1.22264	116.879	1.129	61.5302	2.08571
106.342	1.22264	117.207	1.129	62.4662	2.08571
107.452	1.22264	118.476	1.129	62.0792	2.08571
80.1175	1.65514	119.15	1.129	62.2788	2.08571
80.1189	1.65514	120.143	1.129	67.8573	1.93236
79.425	1.65514	120.305	1.129	69.3227	1.93236
78.7854	1.65514	121.601	1.129	70.3319	1.93236
74.2222	2.01083	122.415	1.129	71.9204	1.93236
70.3424	2.01083	120.352	1.129	73.6311	1.93236
48.7856	2.37089	88.318	1.50723	73.9591	1.93236
56.8037	2.09733	86.3656	1.50723	73.6631	1.93236
85.8033	1.64242	83.2487	1.50723	74.5326	1.93236
87.9471	1.64242	78.5749	1.50723	73.7588	1.93236
91.8903	1.58682	75.5512	1.50723	75.2691	1.93236
91.9389	1.58682	75.0402	1.50723	54.5878	2.08571
106.826	1.44082	79.2481	1.42856	53.7744	2.08571
110.216	1.44082	81.7492	1.42856	54.559	2.08571
109.948	1.44082	83.9867	1.42856	69.7899	1.93236
126.836	1.44082	85.1682	1.42856	71.0202	1.93236
129.694	1.44082	84.5595	1.42856	71.7838	1.93236
117.817	1.44082	106.831	1.129	71.6452	1.93236
107.11	1.44082	107.76	1.129	72.4154	1.93236
101.969	1.48219	109.25	1.129	71.9996	1.93236
92.5954	1.48219	111.178	1.129	71.9317	1.93236
92.1557	1.48219	112.264	1.129	72.9471	1.93236
90.7281	1.48219	112.849	1.129	72.9783	1.93236
95.7086	1.38246	114.058	1.129	76.7075	1.93236
94.5902	1.38246	115.402	1.129	68.567	1.93236
102.863	1.08427	116.379	1.129	68.7171	1.93236
83.0843	1.39897	116.666	1.129	68.7617	1.93236
83.3399	1.39897	115.193	1.129	69.6005	1.93236
83.8419	1.39897	112.067	1.129	70.7278	1.93236
86.947	1.39897	108.137	1.129	69.7211	1.93236
82.4492	1.39897	102.186	1.129	70.0309	1.93236
82.1415	1.39897	72.9003	1.50723	70.2518	1.93236
93.9098	1.22264	101.863	1.129	63.9414	1.93236
94.7654	1.22264	102.139	1.129	64.5232	1.93236
94.5748	1.22264	103.145	1.129	65.0609	1.93236
94.7886	1.22264	104.857	1.129	192.142	0.593601
98.9969	1.22264	107.504	1.129	203.256	0.593601
97.1544	1.22264	108.656	1.129	206.457	0.593601
98.1553	1.22264	109.159	1.129	215.906	0.593601
72.6303	1.65514	107.992	1.129	193.717	0.593601
71.6975	1.65514	107.457	1.129	200.825	0.593601
71.106	1.65514	104.046	1.129	209.002	0.593601
72.9236	1.65514	95.4397	1.129	77.8573	1.4373
145.586	0.818714	99.2665	1.129	79.6865	1.4373
143.724	0.818714	100.134	1.129	81.0892	1.4373
143.52	0.818714	130.857	1.28354	86.638	1.4373
70.9078	1.66903	121.49	1.28354	79.8666	1.4373
71.7477	1.66903	96.8235	1.28354	81.7443	1.4373
72.1108	1.66903	96.5249	1.28354	83.9556	1.4373
75.7971	1.66903	97.3115	1.28354	86.8191	1.4373
68.8043	1.66903	98.3679	1.28354	90.244	1.4373
68.5896	1.66903	100.632	1.28354	95.67	1.4373
55.0159	2.09733	102.674	1.28354	85.2416	1.4373
55.7115	2.09733	106.415	1.28354	86.7222	1.4373
56.1017	2.09733	117.121	1.28354	90.4489	1.4373
55.5823	2.14198	121.827	1.28354	106.401	1.0412
56.7912	2.14198	124.02	1.28354	108.087	1.0412
64.366	1.97272	117.596	1.28354	110.196	1.0412
63.1124	1.97272	114.406	1.28354	111.549	1.0412
63.9581	1.97272	114.919	1.28354	113.695	1.0412
68.1247	1.9759	89.0986	1.28354	115.891	1.0412
66.9552	1.9759	89.5897	1.28354	118.851	1.0412
67.612	1.9759	91.0392	1.28354	106.335	1.0412
69.5702	1.9759	92.6836	1.28354	110.008	1.0412
69.6306	1.9759	94.6743	1.28354	113.7	1.0412
69.6934	1.9759	97.2593	1.28354	121.344	1.0412
69.5774	1.9759	99.9459	1.28354	124.195	1.0412
78.4679	1.7347	102.783	1.28354	127.524	1.0412
78.3368	1.7347	105.377	1.28354	130.096	1.0412
78.6642	1.7347	107.731	1.28354	106.754	1.0412
78.1356	1.7347	109	1.28354	111.445	1.0412
77.7995	1.7347	110.299	1.28354	116.036	1.0412
81.1496	1.64242	111.656	1.28354	120.504	1.0412
81.37	1.64242	88.1062	1.28354	124.957	1.0412
83.5987	1.64242	90.3252	1.28354	127.915	1.0412
83.5336	1.64242	92.9135	1.28354	130.944	1.0412
81.7258	1.64242	96.0007	1.28354	133.946	1.0412
84.7486	1.64242	99.7092	1.28354	108.593	1.0412
88.4203	1.58682	101.983	1.28354	112.696	1.0412
87.9776	1.65373	86.7834	1.28354	117.018	1.0412
89.0224	1.65373	90.6554	1.28354	121.379	1.0412
90.435	1.65373	102.35	1.28242	125.39	1.0412
90.756	1.65373	100.982	1.28242	128.047	1.0412
110.282	1.40488	99.836	1.28242	130.456	1.0412
126.182	1.40488	98.329	1.28242	132.812	1.0412
106.578	1.40488	107.107	1.28242	135.548	1.0412
103.349	1.40488	105.359	1.28242	106.249	1.0412
101.533	1.44082	103.465	1.28242	109.694	1.0412
105.28	1.44082	101.914	1.28242	113.131	1.0412
105.069	1.44082	100.109	1.28242	116.515	1.0412
100.5	1.44082	98.2984	1.28242	121.353	1.0412
97.2006	1.44082	96.7447	1.28242	124.5	1.0412
99.1578	1.34904	94.9769	1.28242	126.66	1.0412
96.8635	1.34904	93.0937	1.28242	107.268	1.0412
102.719	1.38246	109.607	1.28242	110.662	1.0412
92.1326	1.38246	108.306	1.28242	114.525	1.0412
89.083	1.38246	106.348	1.28242	130.934	1.57567
86.0802	1.38246	104.816	1.28242	121.238	1.57567
59.4552	1.97272	103.245	1.28242	136.069	1.57567
60.5849	1.97272	101.314	1.28242	126.176	1.57567
62.42	1.9759	99.6915	1.28242	117.783	1.57567
63.5084	1.9759	98.2743	1.28242	117.106	1.57567
63.1435	1.9759	96.6391	1.28242	117.913	1.57567
80.3839	1.56696	93.8457	1.28242	124.448	1.57567
82.4138	1.56696	90.6246	1.28242	131.796	1.57567
83.1172	1.56696	87.678	1.28242	127.546	1.57567
74.51	1.7347	85.304	1.28242	122.334	1.57567
75.1641	1.7347	106.67	1.28242	120.748	1.57567
75.2656	1.7347	107.001	1.28242	127.968	1.57567
75.6468	1.7347	104.32	1.28242	116.717	1.61602
75.2223	1.7347	102.503	1.28242	116.79	1.53588
74.329	1.7347	101.138	1.28242	112.099	1.57567
74.088	1.7347	99.5871	1.28242	114.396	1.57567
78.7157	1.64242	98.1639	1.28242	114.384	1.57567
79.6238	1.64242	95.9224	1.28242	113.826	1.57567
80.0673	1.64242	93.1041	1.28242	114.608	1.57567
82.4119	1.62957	90.2111	1.28242	114.824	1.57567
83.8263	1.62957	87.7996	1.28242	134.487	1.57567
85.6747	1.62957	85.2947	1.28242	122.223	1.57567
86.2531	1.65373	103.304	1.28242	134.023	1.57567
86.4953	1.65373	101.938	1.28242	118.372	1.57567
86.8127	1.65373	100.429	1.28242	115.172	1.57567
87.3711	1.65373	99.0629	1.28242	131.982	1.57567
86.4785	1.65373	97.4688	1.28242	124.959	1.57567
88.3442	1.65373	94.9526	1.28242	114.729	1.57567
109.139	1.37732	92.2028	1.28242	123	1.61602
107.9	1.37732	89.4939	1.28242	123.931	1.61602
105.892	1.40488	86.6464	1.28242	118.046	1.48546
108.787	1.40488	98.4462	1.28242	117.058	1.48546
101.786	1.40488	96.6644	1.28242	108.103	1.61335
99.5613	1.40488	94.0256	1.28242	117.318	1.48546
97.6683	1.40488	91.1297	1.28242	124.4	1.48546
100.053	1.44082	88.2111	1.28242	119.571	1.48546
105.203	1.34904	85.3597	1.28242	130.248	1.48546
100.604	1.34904	92.0051	1.28242	113.571	1.48546
100.004	1.34904	89.7992	1.28242	114.173	1.61335
97.1406	1.34904	86.9034	1.28242	103.506	1.61335
93.3081	1.34904	96.6682	1.20968	102.365	1.61335
85.5023	1.38246	181.73	0.620253	113.039	1.48546
72.3837	1.56696	96.9725	1.20968	113.175	1.48546
71.5789	1.56696	99.0455	1.20968	112.368	1.48546
72.7005	1.56696	108.722	1.20968	112.596	1.48546
74.4928	1.56696	104.503	1.20968	122.931	1.48546
73.9777	1.56696	111.422	1.20968	111.402	1.48546
75.7281	1.56696	182.892	0.620253	110.716	1.48546
77.0816	1.56696	190.606	0.620253	103.406	1.61335
69.6231	1.7347	191.512	0.620253	100.992	1.61335
69.6994	1.7347	191.894	0.620253	98.3729	1.61335
80.671	1.62957	95.8073	1.20968	99.28	1.61335
81.4321	1.62957	94.4065	1.20968	111.51	1.48546
83.2334	1.62957	94.8212	1.20968	111.279	1.48546
84.5061	1.62957	96.5557	1.20968	110.507	1.48546
85.0564	1.62957	99.546	1.20968	109.742	1.48546
83.9428	1.65373	104.247	1.20968	107.766	1.48546
84.7991	1.65373	113.048	1.20968	107.02	1.48546
83.9719	1.65373	179.669	0.620253	107.469	1.48546
109.659	1.352	184.187	0.620253	107.173	1.48546
107.775	1.37732	191.533	0.620253	106.711	1.48546
106.367	1.37732	101.473	1.20968	105.782	1.48546
105.153	1.37732	103.99	1.20968	110.977	1.48546
104.795	1.37732	103.499	1.20968	109.828	1.48546
104.331	1.37732	104.102	1.20968	107.966	1.48546
104.87	1.37732	105.376	1.20968	107.959	1.48546
99.9584	1.40488	107.302	1.20968	107.649	1.48546
96.9494	1.40488	109.154	1.20968	106.109	1.48546
99.3352	1.32137	110.571	1.20968	104.868	1.48546
98.2617	1.32137	125.581	1.20968	104.169	1.48546
104.247	1.32137	145.043	1.20968	103.864	1.48546
96.8718	1.32137	128.4	1.20968	103.088	1.48546
98.8536	1.34904	137.309	1.20968	103.018	1.48546
95.0013	1.34904	144.731	1.20968	102.369	1.48546
79.901	1.62957	121.83	1.20968	105.399	1.61335
80.9055	1.62957	120.647	1.20968	116.96	1.43826
81.337	1.62957	114.116	1.37787	115.94	1.43826
111.24	1.352	110.087	1.20968	114.808	1.43826
109.888	1.352	111.313	1.20968	114.014	1.43826
108.406	1.352	112.067	1.20968	109.391	1.48546
106.672	1.352	112.509	1.20968	107.821	1.48546
106.015	1.352	113.612	1.20968	106.745	1.48546
102.599	1.37732	114.393	1.20968	105.839	1.48546
101.421	1.37732	115.905	1.20968	105.082	1.48546
100.699	1.37732	133.916	1.20968	104.11	1.48546
99.8262	1.37732	134.848	1.20968	101.66	1.48546
107.109	1.29782	126.095	1.20968	98.2403	1.48546
107.697	1.29782	117.567	1.20968	99.3358	1.48546
104.054	1.29782	104.124	1.37787	100.132	1.48546
98.725	1.32137	117.52	1.20968	99.6929	1.48546
95.6075	1.32137	118.482	1.20968	99.0125	1.48546
93.6336	1.32137	119.213	1.20968	98.605	1.48546
91.5305	1.32137	79.2385	1.41225	107.373	1.58297
89.8527	1.32137	81.1002	1.41225	112.964	1.58297
89.4747	1.32137	82.5278	1.41225	99.1109	1.58297
86.1556	1.34904	88.175	1.41225	100.858	1.58297
86.754	1.34904	81.2835	1.41225	89.0735	1.58297
97.5919	1.22545	83.1945	1.41225	104.428	1.67902
99.5011	1.22545	85.4451	1.41225	142.036	1.3741
100.919	1.22545	88.3593	1.41225	123.845	1.3741
95.7469	1.22545	91.845	1.41225	121.896	1.3741
106.647	1.352	97.3673	1.41225	120.165	1.3741
105.2	1.352	86.7538	1.41225	118.181	1.3741
103.701	1.352	88.2607	1.41225	116.366	1.3741
102.383	1.352	92.0535	1.41225	115.458	1.3741
101.31	1.352	155	0.836241	114.542	1.3741
104.203	1.29782	154.425	0.836241	109.321	1.42932
103.025	1.29782	152.205	0.836241	108.11	1.42932
101.792	1.29782	149.301	0.836241	107.001	1.42932
101.388	1.29782	147.934	0.836241	106.273	1.42932
99.9295	1.29782	149.934	0.836241	105.21	1.42932
98.4511	1.29782	149.581	0.836241	104.335	1.42932
95.8846	1.29782	151.597	0.836241	103.149	1.42932
91.4066	1.32137	153.116	0.836241	102.83	1.42932
88.9895	1.32137	146.024	0.836241	102.096	1.42932
86.3335	1.32137	143.026	0.836241	100.361	1.42932
83.9434	1.32137	141.19	0.836241	99.6431	1.42932
91.8461	1.22545	139.211	0.836241	99.1946	1.42932
94.5113	1.22545	138.017	0.836241	98.2491	1.42932
95.2516	1.22545	138.361	0.836241	97.8277	1.42932
92.2919	1.22545	141.547	0.836241	96.2418	1.45223
89.2769	1.22545	142.671	0.836241	95.7718	1.45223
108.238	1.28276	139.835	0.836241	95.662	1.45223
106.596	1.28276	139.959	0.836241	95.7705	1.45223
104.754	1.28276	95.274	1.62282	96.1986	1.45223
102.742	1.28276	124.419	0.924702	98.3851	1.45223
100.866	1.28276	127.661	0.924702	97.83	1.45223
99.2067	1.28276	131.158	0.924702	96.0773	1.45223
95.9854	1.29782	126.628	0.924702	94.6946	1.45223
93.3189	1.29782	131.601	0.924702	93.7933	1.45223
91.8064	1.29782	133.985	0.924702	94.0622	1.45223
91.5483	1.29782	146.401	0.924702	106.049	1.45223
91.5797	1.29782	152.376	0.924702	95.9055	1.45223
89.1123	1.29782	127.279	1.5951	88.6248	1.58297
86.4152	1.29782	119.605	1.5951	88.9045	1.58297
83.3046	1.32137	133.342	1.5951	86.794	1.58297
90.3599	1.22545	120.04	1.5951	84.8216	1.58297
91.8905	1.22545	116.301	1.5951	84.3469	1.58297
120.588	0.916603	115.549	1.5951	85.4692	1.58297
110	1.27607	116.39	1.5951	85.029	1.58297
106.856	1.27607	122.52	1.5951	84.5828	1.58297
105.866	1.27607	129.504	1.5951	84.8044	1.58297
103.561	1.28276	125.54	1.5951	85.2616	1.58297
100.646	1.28276	121.805	1.5951	86.1727	1.58297
98.1922	1.28276	119.005	1.5951	87.0381	1.58297
95.2562	1.28276	127.717	1.5951	88.0338	1.58297
92.5798	1.28276	115.424	1.63348	89.847	1.58297
90.25	1.28276	116.642	1.53833	97.8033	1.67902
86.0372	1.29782	110.777	1.5951	96.2028	1.67902
111.805	1.27607	112.934	1.5951	102.87	1.67902
108.644	1.27607	112.95	1.5951	121.532	1.3741
106.923	1.27607	112.404	1.5951	120.133	1.3741
107.319	1.27607	113.169	1.5951	118.024	1.3741
103.685	1.27607	113.228	1.5951	116.621	1.3741
99.1327	1.27607	132.828	1.5951	114.362	1.3741
97.4448	1.28276	123.805	1.5951	113.04	1.3741
93.769	1.28276	132.687	1.5951	111.839	1.3741
94.8205	1.22963	117.982	1.5951	110.746	1.3741
91.4471	1.22963	113.734	1.5951	105.865	1.42932
89.1699	1.22963	130.346	1.5951	104.31	1.42932
103.858	1.27607	125.185	1.5951	103.917	1.42932
101.869	1.27607	112.962	1.5951	102.741	1.42932
100.71	1.27607	119.405	1.46817	101.62	1.42932
102.409	1.23128	118.394	1.46817	101.206	1.42932
98.6967	1.23128	118.664	1.46817	100.583	1.42932
94.7068	1.23128	126.192	1.46817	99.315	1.42932
91.3398	1.22963	117.276	1.46817	96.8437	1.42932
88.1606	1.22963	131.331	1.46817	96.8666	1.42932
104.661	1.23128	114.842	1.46817	95.9363	1.42932
103.426	1.23128	114.281	1.46817	95.2858	1.42932
101.528	1.23128	114.435	1.46817	94.397	1.42932
100.728	1.23128	113.577	1.46817	93.7537	1.42932
97.8772	1.23128	113.86	1.46817	92.0435	1.45223
94.4079	1.23128	124.349	1.46817	91.9538	1.45223
90.2615	1.23128	112.608	1.46817	91.6934	1.45223
87.4779	1.22963	111.992	1.46817	91.8092	1.45223
108.65	1.22271	112.799	1.46817	93.1729	1.45223
106.51	1.22271	112.536	1.46817	94.5488	1.45223
104.979	1.22271	111.764	1.46817	93.0778	1.45223
103.315	1.22271	110.966	1.46817	91.2717	1.45223
100.906	1.22271	108.949	1.46817	89.1524	1.45223
96.6725	1.23128	108.3	1.46817	88.1971	1.45223
93.9392	1.23128	108.662	1.46817	88.422	1.45223
91.9596	1.23128	108.349	1.46817	96.3848	1.45223
89.7507	1.23128	107.896	1.46817	83.8609	1.58297
113.575	1.21869	106.945	1.46817	83.898	1.58297
111.642	1.21869	112.236	1.46817	80.8261	1.58297
109.896	1.21869	111.054	1.46817	85.1039	1.58297
107.56	1.22271	109.187	1.46817	79.0843	1.58297
105.749	1.22271	109.174	1.46817	78.1397	1.58297
103.83	1.22271	108.869	1.46817	77.2217	1.58297
102.006	1.22271	107.263	1.46817	77.8004	1.58297
98.6226	1.22271	106.035	1.46817	78.5757	1.58297
95.2186	1.22271	105.336	1.46817	79.7037	1.58297
103.583	1.0911	105.042	1.46817	81.3691	1.58297
99.7302	1.0911	104.233	1.46817	82.04	1.58297
113.645	1.21869	104.163	1.46817	82.4637	1.58297
111.916	1.21869	103.527	1.46817	77.9605	1.67902
110.428	1.21869	118.675	1.41659	78.0515	1.67902
108.975	1.21869	117.62	1.41659	78.7482	1.67902
107.69	1.21869	116.509	1.41659	79.491	1.67902
106.216	1.21869	115.703	1.41659	80.6567	1.67902
102.839	1.22271	110.617	1.46817	88.956	1.67902
110.876	1.11816	109.034	1.46817	96.3051	1.67902
108.28	1.11816	107.96	1.46817	127.258	1.3741
105.247	1.11816	107.107	1.46817	120.457	1.3741
102.974	1.11816	103.673	1.69063	117.404	1.3741
100.258	1.11816	144.227	1.34074	115.919	1.3741
108.425	1.21869	126.89	1.34074	115.83	1.3741
106.35	1.11816	124.877	1.34074	114.492	1.3741
120.353	1.0223	123.101	1.34074	113.175	1.3741
124.875	1.0223	121.082	1.34074	111.845	1.3741
125.584	1.0223	119.225	1.34074	110.923	1.3741
124.93	1.0223	118.286	1.34074	108.299	1.3741
123.085	1.0223	96.9427	1.44086	107.605	1.3741
115.162	1.0223	96.4874	1.44086	102.081	1.42932
117.652	1.0223	96.3599	1.44086	101.087	1.42932
117.739	1.0223	96.4987	1.44086	99.8253	1.42932
116.968	1.0223	96.7993	1.44086	99.2664	1.42932
129.029	0.866732	99.1688	1.44086	98.8006	1.42932
127.47	0.866732	98.5751	1.44086	95.4707	1.42932
132.407	0.866732	96.8591	1.44086	94.7403	1.42932
137.953	0.866732	95.3158	1.44086	96.8331	1.42932
130.826	0.866732	94.3861	1.44086	93.4482	1.42932
117.342	1.17479	94.7614	1.44086	91.37	1.42932
115.197	1.17479	107.27	1.44086	91.6001	1.42932
120.665	1.17479	96.5802	1.44086	90.1568	1.42932
118.005	1.17479	88.6547	1.58036	88.8662	1.42932
114.265	1.17479	89.0067	1.58036	87.7938	1.42932
113.154	1.17479	87.0194	1.58036	86.0467	1.45223
110.851	1.17479	84.9371	1.58036	86.2617	1.45223
114.046	1.17479	84.593	1.58036	85.775	1.45223
111.686	1.17479	85.8509	1.58036	85.7175	1.45223
118.491	0.965103	85.1606	1.58036	86.2839	1.45223
114.824	0.965103	84.6524	1.58036	87.1201	1.45223
115.71	0.965103	84.8405	1.58036	85.861	1.45223
111.403	0.965103	85.2808	1.58036	84.7692	1.45223
127.6	0.848753	86.1906	1.58036	83.6466	1.45223
94.0296	1.40199	87.0785	1.58036	82.6367	1.45223
95.1906	1.40199	88.1225	1.58036	82.2986	1.45223
96.5468	1.40199	90.7646	1.58036	82.4973	1.45223
96.642	1.40199	94.6593	1.69063	80.2718	1.58297
97.031	1.40199	95.4619	1.69063	82.593	1.58297
85.194	1.40199	102.077	1.69063	73.7783	1.58297
86.9499	1.40199	124.475	1.34074	76.5845	1.58297
87.9188	1.40199	123.059	1.34074	73.894	1.58297
88.2268	1.40199	120.899	1.34074	73.7899	1.58297
88.2075	1.40199	119.462	1.34074	73.8411	1.58297
83.3235	1.40199	117.149	1.34074	69.3479	1.67902
79.9469	1.40199	115.78	1.34074	70.0147	1.67902
87.8451	1.40199	114.552	1.34074	71.0524	1.67902
79.7558	1.40199	113.537	1.34074	72.401	1.67902
95.0083	1.17263	92.6908	1.44086	73.088	1.67902
95.225	1.17263	92.6064	1.44086	76.11	1.67902
96.4957	1.17263	92.3523	1.44086	77.9323	1.67902
98.7071	1.17263	92.4374	1.44086	78.5329	1.67902
141.546	0.898718	93.7826	1.44086	79.1391	1.67902
143.885	0.898718	95.2516	1.44086	80.3802	1.67902
144.841	0.898718	93.8227	1.44086	82.2806	1.67902
149.539	0.898718	92.1158	1.44086	130.32	1.34221
144.105	0.898718	89.8264	1.44086	130.033	1.34221
140.568	0.898718	88.8249	1.44086	137.18	1.3741
130.398	0.898718	88.8605	1.44086	121.686	1.3741
134.129	0.898718	100.856	1.44086	117.407	1.3741
131.391	0.898718	83.8157	1.58036	115.037	1.3741
142.621	0.898718	83.9291	1.58036	114.262	1.3741
124.387	1.07209	80.8743	1.58036	112.106	1.3741
143.189	0.829084	85.16	1.58036	108.016	1.3741
112.929	1.07209	79.2	1.58036	107.752	1.3741
114.364	1.07209	78.1557	1.58036	106.668	1.3741
116.107	1.07209	77.1484	1.58036	106.481	1.3741
119.033	1.07209	77.7028	1.58036	108.416	1.3741
121.509	1.07209	78.4314	1.58036	105.668	1.3741
124.211	1.07209	79.6009	1.58036	103.648	1.3741
107.262	1.07209	81.2384	1.58036	103.781	1.3741
111.652	1.07209	82.0071	1.58036	98.1368	1.42932
115.624	1.07209	82.4537	1.58036	97.5093	1.42932
118.7	1.07209	77.2612	1.69063	96.1564	1.42932
130.238	1.00409	77.394	1.69063	94.6894	1.42932
115.401	1.00409	78.0532	1.69063	94.4461	1.42932
120.964	1.00409	78.7476	1.69063	92.5518	1.42932
125.693	1.00409	79.9744	1.69063	90.992	1.42932
112.908	1.00409	88.2002	1.69063	90.7806	1.42932
122.238	1.00409	94.737	1.69063	89.6534	1.42932
121.942	1.00409	130.36	1.34074	87.6121	1.42932
110.367	1.00409	123.339	1.34074	85.8243	1.42932
122.346	0.950758	120.228	1.34074	83.9211	1.42932
127.861	0.950758	118.684	1.34074	82.7475	1.42932
119.443	0.950758	118.629	1.34074	81.3023	1.42932
121.564	0.950758	117.283	1.34074	79.1763	1.45223
123.921	0.950758	115.949	1.34074	77.9722	1.45223
119.658	0.950758	114.591	1.34074	77.5309	1.45223
121.183	0.992775	113.671	1.34074	78.8174	1.45223
133.256	0.992775	110.934	1.34074	80.3412	1.45223
127.009	0.992775	110.224	1.34074	81.5963	1.45223
99.1737	1.13639	86.6475	1.44086	79.7435	1.45223
109.386	1.23533	86.7958	1.44086	78.7657	1.45223
103.762	1.23533	86.3159	1.44086	77.4758	1.45223
108.601	1.13639	86.2845	1.44086	76.4358	1.45223
103.939	1.13639	86.802	1.44086	75.7294	1.45223
101.55	1.13639	87.8026	1.44086	75.9368	1.45223
98.86	1.13639	86.5603	1.44086	77.0939	1.45223
98.0809	1.23533	85.4129	1.44086	79.2628	1.45223
99.7573	1.23533	84.3102	1.44086	76.6268	1.58297
102.99	1.23533	83.2621	1.44086	78.3269	1.58297
105.369	1.23533	82.8582	1.44086	66.4882	1.67902
106.456	1.23533	82.973	1.44086	68.4819	1.67902
104.538	1.23533	80.0733	1.58036	69.6153	1.67902
110.626	1.13639	81.0901	1.58036	70.2587	1.67902
107.714	1.13639	73.8589	1.58036	70.3743	1.67902
103.6	1.1546	75.7397	1.58036	71.087	1.67902
101.486	1.1546	73.9408	1.58036	72.3236	1.67902
98.9553	1.1546	73.7946	1.58036	72.2815	1.67902
96.8404	1.1546	73.836	1.58036	72.9958	1.67902
91.3844	1.31566	68.7931	1.69063	73.6986	1.67902
91.2193	1.31566	69.3748	1.69063	114.688	1.34221
91.9602	1.31566	70.4165	1.69063	123.331	1.34221
93.907	1.31566	71.593	1.69063	129.856	1.34221
95.9293	1.31566	72.4246	1.69063	122.591	1.34221
104.165	1.23533	75.2837	1.69063	121.827	1.34221
105.609	1.23533	77.2178	1.69063	121.061	1.34221
107.036	1.23533	77.8779	1.69063	119.367	1.34221
110.158	1.2175	78.4745	1.69063	115.055	1.3741
109.541	1.2175	79.3261	1.69063	113.454	1.3741
107.467	1.2175	79.6047	1.69063	108.502	1.3741
105.467	1.2175	135.691	1.30292	107.353	1.3741
109.521	1.1546	133.926	1.30292	106.692	1.3741
107.809	1.1546	139.641	1.34074	105.757	1.3741
105.747	1.1546	123.722	1.34074	104.671	1.3741
104.535	1.1546	120.175	1.34074	103.633	1.3741
104.066	1.1546	117.799	1.34074	102.699	1.3741
82.3609	1.35866	117.003	1.34074	102.039	1.3741
85.4055	1.35866	114.775	1.34074	101.703	1.3741
86.9176	1.35866	110.596	1.34074	100.219	1.3741
89.203	1.33709	110.364	1.34074	98.7895	1.3741
90.0327	1.33709	109.124	1.34074	97.8166	1.3741
85.6871	1.40447	108.834	1.34074	93.2318	1.42932
84.8833	1.40447	110.994	1.34074	91.5083	1.42932
84.4535	1.40447	108.124	1.34074	91.4573	1.42932
83.9844	1.40447	106.113	1.34074	89.9834	1.42932
84.4044	1.40447	106.24	1.34074	88.9433	1.42932
85.9518	1.40447	78.4504	1.44086	88.8524	1.42932
88.8638	1.35691	77.9686	1.44086	87.8297	1.42932
89.9038	1.35691	79.2379	1.44086	88.3908	1.42932
91.7938	1.35691	80.7572	1.44086	85.0608	1.42932
93.3915	1.35691	82.269	1.44086	82.6516	1.42932
95.6256	1.31566	80.3694	1.44086	79.9188	1.42932
97.2897	1.31566	79.3452	1.44086	78.5182	1.42932
96.5458	1.31566	78.0472	1.44086	76.6144	1.42932
97.1618	1.31566	76.9912	1.44086	75.748	1.45223
98.4396	1.31566	76.2697	1.44086	72.0288	1.58297
107.247	1.22138	76.4273	1.44086	74.4987	1.58297
108.42	1.22138	77.4816	1.44086	75.4205	1.58297
111.067	1.2175	79.8052	1.44086	76.883	1.58297
111.977	1.2175	76.5573	1.58036	72.6831	1.58297
112.245	1.2175	78.571	1.58036	112.395	1.34221
110.903	1.2175	65.9909	1.69063	115.943	1.34221
109.689	1.2175	67.8118	1.69063	117.485	1.34221
107.22	1.2175	68.9793	1.69063	133.504	1.34221
84.2266	1.33709	69.6963	1.69063	121.793	1.34221
87.0973	1.33709	69.6663	1.69063	119.564	1.34221
88.5159	1.33709	70.2952	1.69063	118.237	1.34221
90.0201	1.33709	71.7276	1.69063	118.299	1.34221
92.0247	1.33709	71.6053	1.69063	126.896	1.34221
87.8447	1.40447	72.3002	1.69063	116.742	1.34221
88.2522	1.40447	72.9662	1.69063	115.241	1.34221
88.1816	1.40447	117.937	1.30292	110.254	1.3741
96.2697	1.29044	126.939	1.30292	107.261	1.3741
97.1083	1.29044	133.682	1.30292	104.54	1.3741
98.2372	1.29044	126.281	1.30292	103.538	1.3741
99.1616	1.29044	125.439	1.30292	102.727	1.3741
95.0558	1.35691	124.724	1.30292	102.021	1.3741
95.5935	1.35691	122.887	1.30292	106.56	1.30071
96.0638	1.35691	117.777	1.34074	105.532	1.30071
96.1386	1.35691	116.199	1.34074	104.443	1.30071
95.7292	1.35691	111.068	1.34074	103.701	1.30071
96.4781	1.35691	110.046	1.34074	102.895	1.30071
107.465	1.22138	109.245	1.34074	102.326	1.30071
107.31	1.22138	108.35	1.34074	101.716	1.30071
107.553	1.22138	107.236	1.34074	100.811	1.30071
107.915	1.22138	106.172	1.34074	75.1674	1.45223
108.363	1.22138	105.185	1.34074	74.2076	1.58297
109.312	1.22138	104.548	1.34074	72.4126	1.58297
110.005	1.22138	104.209	1.34074	70.6591	1.58297
111.305	1.2175	102.66	1.34074	69.3611	1.58297
111.993	1.2175	101.204	1.34074	108.381	1.21607
84.0913	1.33709	100.171	1.34074	110.445	1.21607
84.8722	1.33709	76.1363	1.44086	112.188	1.21607
85.6152	1.33709	71.9581	1.58036	115.533	1.21607
88.7026	1.29044	74.432	1.58036	116.091	1.21607
88.3591	1.29044	75.5066	1.58036	117.399	1.21607
88.2965	1.29044	76.0312	1.58036	118.824	1.21607
89.4448	1.29044	72.8152	1.58036	112.427	1.28848
91.4743	1.29044	115.575	1.30292	111.031	1.28848
93.5654	1.29044	119.352	1.30292	113.729	1.28848
94.8409	1.29044	120.698	1.30292	116.488	1.28848
92.1708	1.35691	137.475	1.30292	117.706	1.28848
93.9645	1.35691	127.201	1.30292	120.521	1.28848
108.332	1.19021	123.293	1.30292	120.251	1.28848
109.141	1.19021	121.727	1.30292	118.921	1.28848
110.031	1.19021	121.704	1.30292	117.537	1.28848
109.846	1.19021	133.549	1.30292	116.315	1.28848
108.822	1.19021	120.25	1.30292	115.632	1.28848
105.285	1.22138	118.625	1.30292	115.224	1.28848
105.006	1.22138	75.5629	1.44086	113.112	1.28848
105.161	1.22138	71.5051	1.58036	110.384	1.28848
105.539	1.22138	72.5964	1.58036	107.573	1.30071
106.109	1.22138	70.7926	1.58036	107.178	1.30071
117.261	1.1125	69.3752	1.58036	106.222	1.30071
108.871	1.03415	108.964	1.20768	105.052	1.30071
111.714	1.03415	111.103	1.20768	104.283	1.30071
113.61	1.03415	112.824	1.20768	103.582	1.30071
100.28	1.19021	116.025	1.20768	102.565	1.30071
102.301	1.19021	116.78	1.20768	101.309	1.30071
103.877	1.19021	118.022	1.20768	100.244	1.30071
104.977	1.19021	119.545	1.20768	99.3284	1.30071
103.358	1.19021	114.592	1.26272	98.5273	1.30071
102.001	1.19021	113.626	1.26272	97.9334	1.30071
108.399	1.1125	115.566	1.26272	97.5441	1.30071
108.84	1.1125	118.737	1.26272	68.9408	1.58297
109.916	1.1125	119.92	1.26272	93.5039	1.21607
110.804	1.1125	122.842	1.26272	97.4066	1.21607
111.499	1.1125	122.71	1.26272	100.867	1.21607
112.843	1.1125	121.268	1.26272	104.33	1.21607
94.4978	1.19021	119.992	1.26272	107.088	1.21607
95.2793	1.19021	118.662	1.26272	108.654	1.21607
123.032	0.932807	117.975	1.26272	110.031	1.21607
120.946	0.932807	117.524	1.26272	111.379	1.21607
119.018	0.932807	115.345	1.26272	112.298	1.21607
101.466	1.1125	69.171	1.58036	113.366	1.21607
102.544	1.1125	93.7806	1.20768	114.756	1.21607
104.439	1.1125	97.8025	1.20768	109.566	1.28848
106.62	1.1125	101.291	1.20768	108.513	1.28848
114.198	1.01227	104.773	1.20768	107.12	1.28848
118.001	1.01227	107.704	1.20768	112.465	1.28848
118.736	0.990875	109.282	1.20768	115.763	1.28848
114.303	0.990875	110.648	1.20768	118.6	1.28848
109.99	0.990875	112.005	1.20768	115.53	1.28848
123.109	0.904858	112.92	1.20768	111.528	1.28848
123.635	0.904858	114.012	1.20768	109.125	1.28848
113.474	0.990875	115.359	1.20768	108.635	1.28848
113.263	0.990875	111.639	1.26272	111.155	1.28848
110	0.990875	110.929	1.26272	110.444	1.28848
126.39	0.888719	109.09	1.26272	108.076	1.28848
105.903	1.13147	114.373	1.26272	106.609	1.28848
106.176	1.13147	117.884	1.26272	103.897	1.30071
107.543	1.13147	120.959	1.26272	105.189	1.30071
89.5511	1.27597	118.024	1.26272	102.482	1.30071
91.3585	1.27597	113.973	1.26272	101.308	1.30071
125.571	0.888719	111.435	1.26272	100.672	1.30071
128.641	0.888719	110.676	1.26272	99.6759	1.30071
131.362	0.888719	113.367	1.26272	98.6294	1.30071
133.577	0.888719	112.664	1.26272	97.6494	1.30071
136.379	0.888719	110.19	1.26272	96.7726	1.30071
138.737	0.888719	93.3532	1.20768	95.4047	1.30071
119.803	1.11023	96.7786	1.20768	94.1703	1.30071
119.399	1.11023	99.5129	1.20768	93.4877	1.30071
117.119	1.13147	101.752	1.20768	93.1782	1.30071
117.192	1.13147	103.822	1.20768	93.0453	1.21607
126.658	1.13147	106.156	1.20768	96.4944	1.21607
148.89	1.13147	107.262	1.20768	99.1552	1.21607
85.375	1.40824	108.697	1.20768	101.299	1.21607
94.7723	1.27597	110.033	1.20768	103.387	1.21607
95.3021	1.27597	111.383	1.20768	105.633	1.21607
97.2969	1.27597	108.094	1.26272	106.705	1.21607
100.763	1.27597	109.755	1.26272	108.172	1.21607
104.402	1.27597	109.972	1.26272	109.434	1.21607
127.111	0.888719	112.168	1.26272	110.791	1.21607
132.301	0.888719	113.645	1.26272	106.12	1.28848
123.353	1.02322	116.733	1.26272	107.621	1.28848
127.279	1.02322	115.734	1.26272	107.869	1.28848
130.444	1.02322	113.158	1.26272	110.016	1.28848
122.778	1.11023	111.905	1.26272	111.503	1.28848
125.397	1.11023	110.138	1.26272	114.684	1.28848
125.543	1.11023	108.433	1.26272	113.232	1.28848
124.864	1.11023	105.584	1.26272	110.748	1.28848
124.597	1.11023	104.713	1.26272	109.6	1.28848
124.51	1.11023	94.4498	1.20768	107.652	1.28848
122.612	1.13147	97.3528	1.20768	106.11	1.28848
133.63	1.13147	98.2381	1.20768	103.387	1.28848
141.111	1.13147	100.172	1.20768	102.704	1.28848
121.368	1.36303	102.667	1.20768	102.803	1.28848
116.5	0.955821	105.905	1.20768	100.257	1.30071
113.594	1.02322	108.39	1.20768	99.6825	1.30071
118.181	1.02322	105.571	1.26272	98.7341	1.30071
122.836	1.02322	107.091	1.26272	98.0383	1.30071
127.371	1.02322	108.809	1.26272	97.3299	1.30071
130.271	1.02322	110.238	1.26272	96.233	1.30071
133.259	1.02322	111.486	1.26272	95.1799	1.30071
125.705	1.11023	113.159	1.26272	93.687	1.30071
127.991	1.11023	112.214	1.26272	91.9009	1.30071
129.408	1.11023	110.485	1.26272	90.5832	1.30071
129.369	1.11023	109.107	1.26272	88.3571	1.30071
129.621	1.11023	105.699	1.26272	86.495	1.30071
134.789	1.11023	102.976	1.26272	85.8153	1.30071
124.15	1.36303	101.789	1.26272	94.2394	1.21607
124.015	1.36303	100.775	1.26272	96.8914	1.21607
108.526	1.36303	95.3022	1.20768	97.7895	1.21607
113.134	1.36303	98.4847	1.20768	99.7722	1.21607
122.111	1.36303	101.918	1.20768	102.264	1.21607
107.816	1.36303	105.403	1.20768	105.498	1.21607
109.418	1.40824	103.593	1.26272	107.815	1.21607
113.131	1.40824	104.591	1.26272	103.57	1.28848
114.559	0.955821	105.775	1.26272	105.063	1.28848
118.708	0.955821	106.82	1.26272	106.777	1.28848
123.127	0.955821	107.871	1.26272	108.184	1.28848
119.053	1.02322	109.105	1.26272	109.41	1.28848
122.785	1.02322	109.378	1.26272	111.076	1.28848
127.16	1.02322	107.459	1.26272	109.887	1.28848
129.504	1.02322	105.415	1.26272	108.296	1.28848
131.817	1.02322	102.036	1.26272	106.873	1.28848
134.027	1.02322	100.114	1.26272	103.443	1.28848
126.007	1.11023	97.741	1.26272	100.931	1.28848
114.481	1.36303	95.2854	1.26272	99.7282	1.28848
117.506	0.955821	93.7842	1.26272	98.8422	1.28848
121.345	0.955821	95.1586	1.20768	98.2219	1.28848
117.037	1.02322	97.8155	1.20768	96.8647	1.30071
121.762	1.02322	107.177	1.13363	96.1635	1.30071
125.167	1.02322	110.166	1.13363	95.1804	1.30071
128.318	0.878498	111.531	1.13363	93.5321	1.30071
128.695	1.49808	113.231	1.13363	91.9846	1.30071
124.263	1.49808	114.933	1.13363	90.4708	1.30071
124.502	1.49808	116.615	1.13363	89.0917	1.30071
124.872	1.49808	118.288	1.13363	87.4691	1.30071
128.462	1.49808	119.503	1.13363	86.3	1.30071
136.507	1.52588	117.446	1.13363	84.642	1.30071
136.849	1.52588	114.649	1.13363	94.908	1.21607
127.39	1.52588	111.732	1.13363	98.0792	1.21607
133.663	1.52588	107.391	1.13363	101.482	1.21607
125.301	1.55544	103.329	1.13363	104.977	1.21607
130.369	1.58337	99.9016	1.13363	101.662	1.28848
123.753	1.58337	97.4312	1.13363	102.638	1.28848
124.359	1.4515	100.97	1.13363	103.791	1.28848
122.628	1.48014	101.834	1.13363	104.785	1.28848
122.934	1.48014	104.247	1.13363	105.853	1.28848
122.105	1.48014	107.239	1.13363	107.074	1.28848
123.262	1.48014	110.011	1.13363	107.099	1.28848
126.677	1.48014	113.002	1.13363	105.27	1.28848
140.318	1.50971	114.692	1.13363	103.064	1.28848
131.399	1.50971	114.889	1.13363	99.7644	1.28848
121.066	1.50971	114.029	1.13363	98.1001	1.28848
136.347	1.50971	111.758	1.13363	95.7053	1.28848
133.586	1.53423	107.676	1.13363	93.5043	1.28848
118.089	1.53423	103.118	1.13363	91.9533	1.28848
132.898	1.53423	99.8362	1.13363	90.4926	1.30071
123.856	1.56574	96.8537	1.13363	89.9505	1.30071
121.226	1.4515	101.311	1.13363	88.5812	1.30071
120.759	1.4515	104.447	1.13363	87.1029	1.30071
120.462	1.4515	106.964	1.13363	85.4901	1.30071
116.713	1.48014	108.635	1.13363	94.7612	1.21607
118.844	1.48014	110.607	1.13363	97.4165	1.21607
118.872	1.48014	110.378	1.13363	107.732	1.1313
119.484	1.48014	107.549	1.13363	110.657	1.1313
134.649	1.48014	104.657	1.13363	112.026	1.1313
138.798	1.48014	100.235	1.13363	113.66	1.1313
132.398	1.50971	96.9157	1.13363	115.365	1.1313
123.547	1.50971	99.7242	1.13363	117.08	1.1313
116.003	1.50971	101.359	1.13363	118.723	1.1313
124.82	1.50971	102.11	1.13363	119.776	1.1313
134.512	1.50971	102.721	1.13363	117.691	1.1313
126.514	1.53423	100.447	1.13363	114.807	1.1313
126.091	1.53423	97.772	1.13363	111.766	1.1313
117.157	1.53423	95.5951	1.13363	107.396	1.1313
121.921	1.4515	85.5483	1.29604	103.395	1.1313
127.601	1.4515	89.2759	1.29604	100.2	1.1313
125.913	1.4515	95.4437	1.29604	97.5635	1.1313
117.1	1.4515	95.6608	1.29604	101.297	1.1313
116.951	1.4515	103.496	1.29604	102.31	1.1313
115.12	1.48014	101.77	1.29604	104.655	1.1313
115.765	1.48014	104.264	1.29604	107.831	1.1313
115.086	1.48014	106.283	1.29604	110.576	1.1313
115.21	1.48014	107.867	1.29604	113.522	1.1313
117.392	1.48014	108.98	1.29604	115.191	1.1313
118.58	1.48014	112.978	1.29604	115.398	1.1313
113.752	1.50971	111.259	1.29604	114.127	1.1313
112.848	1.50971	111.759	1.29604	111.805	1.1313
112.008	1.50971	109.911	1.29604	107.502	1.1313
112.056	1.50971	90.7327	1.29604	103.155	1.1313
115.606	1.50971	94.9627	1.29604	99.939	1.1313
123.127	1.38133	96.7289	1.29604	96.8923	1.1313
122.016	1.38133	100.405	1.29604	101.648	1.1313
119.944	1.40192	102.692	1.29604	105.279	1.1313
123.298	1.40192	104.368	1.29604	107.492	1.1313
119.043	1.40192	109.146	1.29604	108.98	1.1313
117.476	1.40192	106.608	1.29604	111.047	1.1313
117.399	1.40192	107.954	1.29604	110.632	1.1313
115.981	1.42289	109.256	1.29604	107.733	1.1313
115.5	1.42289	108.365	1.29604	104.751	1.1313
116.061	1.42289	87.6217	1.29604	100.274	1.1313
115.288	1.42289	91.1764	1.29604	96.9047	1.1313
116.701	1.42289	94.0991	1.29604	99.9968	1.1313
116.328	1.42289	97.1158	1.29604	101.929	1.1313
113.996	1.45413	99.5509	1.29604	102.48	1.1313
113.316	1.45413	102.069	1.29604	103.021	1.1313
120.156	1.45413	104.075	1.29604	100.593	1.1313
120.221	1.38133	105.706	1.29604	97.8958	1.1313
119.288	1.38133	109.037	1.29604	95.5541	1.1313
118.818	1.38133	107.866	1.29604	84.9127	1.34491
116.744	1.38133	105.68	1.29604	88.3268	1.34491
116.341	1.38133	91.6098	1.29604	91.9612	1.34491
115.066	1.40192	94.6724	1.29604	94.8431	1.34491
115.034	1.40192	97.3234	1.29604	82.0292	1.34491
113.573	1.40192	100.315	1.29604	85.9914	1.34491
113.24	1.40192	102.899	1.29604	90.5856	1.34491
112.499	1.40192	104.896	1.29604	94.2183	1.34491
110.982	1.42289	114.739	1.29604	97.725	1.34491
111.063	1.42289	106.115	1.29604	99.9165	1.34491
110.76	1.42289	115.213	1.02783	101.709	1.34491
111.228	1.42289	118.324	1.02783	83.3177	1.34491
111.526	1.42289	122.004	1.02783	87.7997	1.34491
112.148	1.42289	125.663	1.02783	91.9631	1.34491
108.875	1.45413	129.08	1.02783	95.7713	1.34491
108.245	1.45413	131.187	1.02783	98.8746	1.34491
125.616	1.31952	133.338	1.02783	101.428	1.34491
118.715	1.38133	121.334	1.02783	103.821	1.34491
116.638	1.38133	122.944	1.02783	105.45	1.34491
116.837	1.38133	126.161	1.02783	109.236	1.34491
116.264	1.38133	129.229	1.02783	111.008	1.34491
114.857	1.38133	129.406	1.02783	113.486	1.34491
113.381	1.38133	126.277	1.02783	96.6256	1.34491
112.649	1.38133	121.726	1.02783	105.942	1.34491
96.6422	1.14271	120.628	1.02783	102.158	1.34491
101.311	1.14271	122.417	1.02783	104.334	1.34491
106.186	1.14271	124.601	1.02783	106.536	1.34491
110.729	1.14271	124.812	1.02783	122.107	1.34491
114.668	1.14271	120.897	1.02783	122.755	1.34491
103.17	1.29083	115.526	1.02783	136.133	1.34491
105.754	1.29083	111.323	1.02783	120.254	1.34491
107.6	1.29083	107.646	1.02783	133.239	1.34491
110.111	1.29083	118.473	1.02783	112.27	1.11456
112.54	1.29083	123.229	1.02783	111.323	1.11456
116.158	1.29083	121.041	1.02783	109.203	1.11456
119.619	1.3362	115.513	1.02783	107.431	1.11456
128.694	1.30472	116.128	1.02783	107.038	1.11456
126.183	1.31952	106.65	1.02783	105.183	1.11456
125.033	1.31952	118.46	1.02783	106.019	1.11456
123.651	1.31952	119.671	1.02783	103.107	1.11456
121.744	1.31952	117.402	1.02783	100.389	1.11456
120.665	1.31952	115.766	1.02783	98.562	1.11456
119.592	1.31952	116.525	1.02783	100.072	1.11456
118.25	1.33353	118.506	1.02783	101.509	1.11456
116.191	1.33353	121.886	1.02783	101.343	1.11456
111.917	1.33353	125.102	1.02783	99.5794	1.11456
111.482	1.33353	125.859	1.02783	98.1762	1.11456
112.31	1.33353	121.731	1.02783	101.725	1.61335
97.6913	1.14271	114.978	1.02783	89.607	1.37748
102.424	1.14271	116.423	0.985027	93.581	1.37748
107.373	1.14271	117.733	0.985027	95.0415	1.37748
111.679	1.14271	113.581	0.985027	96.5061	1.37748
102.081	1.29083	121.163	0.985027	96.168	1.37748
104.53	1.29083	117.109	0.985027	93.8804	1.37748
108.277	1.29083	113.247	0.985027	92.3299	1.37748
108.917	1.29083	124.749	0.985027	69.3677	1.58847
111.196	1.29083	120.972	0.985027	71.7124	1.58847
119.675	1.29083	117.722	0.985027	72.455	1.58847
124.608	1.3362	115.098	0.985027	72.8878	1.58847
142.183	1.3362	113.896	0.985027	73.9388	1.58847
145.288	1.2855	112.033	0.985027	74.1723	1.58847
133.723	1.30472	127.42	0.985027	73.3998	1.58847
128.725	1.30472	124.665	0.985027	72.7017	1.58847
126.874	1.30472	122.452	0.985027	72.1914	1.58847
124.966	1.30472	120.508	0.985027	72.2309	1.58847
123.234	1.30472	118.94	0.985027	73.6324	1.58847
121.243	1.31952	116.341	0.985027	74.9606	1.58847
120.334	1.31952	112.878	0.985027	73.9392	1.58847
119.157	1.31952	120.959	0.985027	73.0323	1.58847
117.732	1.31952	117.874	0.985027	73.359	1.58847
116.569	1.31952	114.604	0.985027	91.7305	1.37748
115.636	1.31952	112.422	0.985027	93.0458	1.37748
113.236	1.33353	114.73	0.985027	94.6497	1.37748
112.049	1.33353	112.204	0.985027	95.2698	1.37748
110.888	1.33353	112.082	0.985027	97.1525	1.37748
110.228	1.33353	111.332	0.995086	97.9905	1.37748
109.719	1.33353	113.096	0.995086	98.5095	1.37748
111.497	1.00914	115.303	0.995086	97.3535	1.37748
116.547	1.00914	116.718	0.995086	95.9103	1.37748
122.058	1.00914	118.963	0.995086	94.264	1.37748
101.043	1.26517	121.261	0.995086	92.9373	1.37748
103.686	1.26517	124.359	0.995086	69.0632	1.58847
109.958	1.26517	111.263	0.995086	71.3481	1.58847
108.988	1.26517	115.106	0.995086	73.9443	1.58847
111.536	1.26517	118.969	0.995086	76.0275	1.58847
115.217	1.26517	126.967	0.995086	77.2001	1.58847
131.614	1.32444	129.95	0.995086	78.2698	1.58847
141.368	1.32444	133.433	0.995086	78.3888	1.58847
138.917	1.2855	136.125	0.995086	78.0558	1.58847
126.93	1.30472	111.701	0.995086	77.8819	1.58847
124.74	1.30472	116.61	0.995086	78.0765	1.58847
123.009	1.30472	121.413	0.995086	78.7275	1.58847
121.1	1.30472	126.088	0.995086	79.8328	1.58847
119.621	1.30472	130.747	0.995086	79.8207	1.58847
117.356	1.31952	133.842	0.995086	79.6061	1.58847
115.891	1.31952	137.012	0.995086	79.9963	1.58847
115.559	1.31952	140.153	0.995086	80.5788	1.58847
114.079	1.31952	113.625	0.995086	183.151	0.700821
113.271	1.31952	117.918	0.995086	93.2659	1.37748
110.928	1.00914	122.441	0.995086	93.326	1.37748
116.445	1.00914	127.004	0.995086	94.0696	1.37748
99.4535	1.26517	131.2	0.995086	93.9967	1.37748
101.002	1.26517	133.981	0.995086	94.4393	1.37748
103.533	1.26517	136.501	0.995086	95.1186	1.37748
104.988	1.26517	138.966	0.995086	96.0143	1.37748
108.015	1.26517	141.829	0.995086	97.0474	1.37748
109.984	1.26517	111.172	0.995086	98.003	1.37748
113.378	1.32444	114.777	0.995086	99.0125	1.37748
120.183	1.32444	118.373	0.995086	99.7532	1.37748
111.534	1.34862	121.914	0.995086	98.4983	1.37748
106.26	1.34862	126.977	0.995086	97.1013	1.37748
104.456	1.34862	130.269	0.995086	94.7929	1.37748
116.234	1.34862	132.53	0.995086	92.7574	1.37748
86.7582	1.35575	112.239	0.995086	90.9087	1.37748
84.4705	1.35575	115.79	0.995086	69.9059	1.58847
85.4525	1.35575	119.832	0.995086	70.6267	1.58847
87.3236	1.33277	93.4823	1.32038	72.4001	1.58847
87.7929	1.33277	97.6282	1.32038	73.4894	1.58847
88.1601	1.33277	99.1518	1.32038	74.1752	1.58847
88.3581	1.33277	100.68	1.32038	74.3955	1.58847
88.2367	1.33277	100.327	1.32038	74.5136	1.58847
92.1617	1.29311	97.9405	1.32038	74.4919	1.58847
94.3724	1.29311	96.323	1.32038	75.1126	1.58847
97.3445	1.29311	72.9703	1.51004	76.0727	1.58847
100.784	1.29311	75.4369	1.51004	175.743	0.700821
111.646	1.29311	76.2181	1.51004	179.355	0.700821
139.588	1.25726	76.6733	1.51004	182.069	0.700821
135.099	1.25726	77.7788	1.51004	184.169	0.700821
130.143	1.25726	78.0245	1.51004	186.636	0.700821
128.508	1.25726	77.2119	1.51004	186.929	0.700821
126.474	1.27148	76.4775	1.51004	187.246	0.700821
124.403	1.27148	75.9407	1.51004	95.5844	1.37748
122.724	1.27148	75.9822	1.51004	94.9219	1.37748
121.195	1.27148	77.4566	1.51004	94.3437	1.37748
119.513	1.27148	78.8538	1.51004	94.0301	1.37748
116.51	1.28346	77.7793	1.51004	94.096	1.37748
115.477	1.28346	76.8253	1.51004	94.5385	1.37748
114.409	1.28346	77.169	1.51004	95.1784	1.37748
112.254	1.28346	95.6977	1.32038	96.0304	1.37748
112.537	1.28346	97.0698	1.32038	96.4218	1.37748
110.832	1.00914	98.7431	1.32038	96.6172	1.37748
100.023	1.20777	99.3901	1.32038	94.6982	1.37748
101.768	1.20777	101.354	1.32038	93.0487	1.37748
106.513	1.20777	102.228	1.32038	90.5788	1.37748
110.382	1.20777	102.77	1.32038	87.5916	1.37748
112.448	1.20777	101.564	1.32038	98.7941	1.17876
104.808	1.31643	100.058	1.32038	95.6136	1.17876
105.985	1.31643	98.3407	1.32038	161.656	0.700821
107.329	1.31643	96.9567	1.32038	164.896	0.700821
108.208	1.31643	72.6501	1.51004	168.159	0.700821
109.236	1.31643	75.0536	1.51004	172.163	0.700821
108.715	1.31643	77.7847	1.51004	174.816	0.700821
104.757	1.34048	79.9761	1.51004	178.146	0.700821
103.038	1.34048	81.2096	1.51004	180.872	0.700821
104.485	1.34048	82.3348	1.51004	183.052	0.700821
99.4752	1.34048	82.46	1.51004	92.4012	1.37748
95.5996	1.34048	82.1096	1.51004	91.2901	1.37748
88.2476	1.382	81.9268	1.51004	90.3432	1.37748
84.1212	1.382	82.1314	1.51004	90.4955	1.37748
80.7726	1.382	82.8163	1.51004	91.1445	1.37748
90.1713	1.25563	83.9789	1.51004	91.8568	1.37748
92.0376	1.25563	83.9663	1.51004	92.0417	1.37748
94.9202	1.25563	83.7406	1.51004	93.0226	1.37748
98.089	1.25563	84.151	1.51004	93.404	1.37748
101.897	1.25563	84.7637	1.51004	109.448	1.17876
105.668	1.25563	204.756	0.62687	108.389	1.17876
120.419	1.2531	97.2995	1.32038	105.059	1.17876
158.186	1.24916	97.3622	1.32038	101.431	1.17876
134.757	1.25726	98.1379	1.32038	98.0401	1.17876
129.129	1.25726	98.0618	1.32038	94.2155	1.17876
126.601	1.25726	98.5236	1.32038	161.733	0.700821
125.897	1.25726	99.2323	1.32038	164.991	0.700821
123.008	1.25726	100.167	1.32038	166.672	0.700821
119.64	1.25726	101.244	1.32038	168.634	0.700821
118.691	1.27148	102.241	1.32038	166.57	0.700821
117.182	1.27148	103.295	1.32038	164.03	0.700821
117.89	1.27148	104.067	1.32038	82.4916	1.37748
118.257	1.27148	102.758	1.32038	83.0032	1.37748
115.782	1.27148	101.301	1.32038	83.8555	1.37748
112.29	1.28346	98.8925	1.32038	98.524	1.17876
111.799	1.28346	96.769	1.32038	99.5175	1.17876
110.743	1.28346	94.8403	1.32038	101.14	1.17876
109.395	1.28346	73.5365	1.51004	102.747	1.17876
108.5	1.28346	74.2948	1.51004	104.485	1.17876
107.28	1.28346	76.1603	1.51004	106.1	1.17876
94.4926	1.20777	77.3061	1.51004	106.865	1.17876
99.1808	1.20777	78.0276	1.51004	103.653	1.17876
101.638	1.20777	78.2593	1.51004	100.079	1.17876
104.571	1.20777	78.3836	1.51004	96.3397	1.17876
107.777	1.20777	78.3607	1.51004	92.5661	1.17876
101.031	1.31643	79.0136	1.51004	95.233	1.17876
102.843	1.31643	80.0236	1.51004	98.4031	1.17876
103.901	1.31643	196.475	0.62687	102.445	1.17876
105.199	1.31643	200.513	0.62687	103.247	1.17876
106.416	1.31643	203.547	0.62687	103.779	1.17876
106.996	1.31643	205.895	0.62687	102.996	1.17876
103.363	1.34048	208.653	0.62687	100.591	1.17876
101.144	1.34048	208.981	0.62687	98.2931	1.17876
99.4	1.34048	209.335	0.62687	95.4106	1.17876
96.6468	1.34048	99.7183	1.32038	91.8726	1.17876
93.0314	1.34048	99.0271	1.32038	97.0289	1.17876
86.3839	1.382	98.4239	1.32038	97.6246	1.17876
83.1056	1.382	98.0968	1.32038	99.3008	1.17876
80.1258	1.382	98.1655	1.32038	101.169	1.17876
89.9214	1.25563	98.6271	1.32038	97.746	1.17876
91.9225	1.25563	99.2946	1.32038	94.0809	1.17876
95.1177	1.25563	100.184	1.32038	94.585	1.17876
98.7332	1.25563	100.592	1.32038	96.6846	1.17876
102.242	1.25563	100.796	1.32038	97.8271	1.17876
106.106	1.2531	98.7937	1.32038	96.3753	1.17876
109.358	1.2531	97.0729	1.32038	92.6804	1.17876
112.626	1.2531	94.4962	1.32038	112.785	1.03831
118.281	1.2531	91.3797	1.32038	112.063	1.03831
118.268	1.2531	103.232	1.12809	111.857	1.03831
118.713	1.2531	99.909	1.12809	111.665	1.03831
120.242	1.25248	180.726	0.62687	111.561	1.03831
122.087	1.25248	184.349	0.62687	111.732	1.03831
128.327	1.25248	187.997	0.62687	112.526	1.03831
133.509	1.24801	192.472	0.62687	113.506	1.03831
134.8	1.24801	195.439	0.62687	124.089	1.03831
133.498	1.24916	199.162	0.62687	90.7557	1.52643
132.122	1.24916	202.209	0.62687	93.2378	1.52643
130.796	1.24916	204.646	0.62687	94.3072	1.52643
129.449	1.24916	96.3973	1.32038	96.3394	1.52643
128.245	1.24916	95.2382	1.32038	94.6173	1.52643
124.631	1.25726	94.2504	1.32038	93.8096	1.52643
120.413	1.25726	94.4092	1.32038	93.31	1.52643
121.844	1.22523	95.0864	1.32038	93.1096	1.52643
120.908	1.22523	95.8294	1.32038	92.9953	1.52643
118.656	1.22523	96.0223	1.32038	84.145	1.54974
117.558	1.22523	97.0457	1.32038	86.6437	1.52643
97.9829	1.20777	97.4436	1.32038	88.0736	1.52643
95.6897	1.31643	114.365	1.12809	89.379	1.52643
98.0681	1.31643	113.258	1.12809	89.9688	1.52643
100.871	1.31643	109.779	1.12809	89.109	1.52643
102.603	1.31643	105.987	1.12809	88.819	1.52643
113.642	1.31643	102.444	1.12809	88.0864	1.52643
110.35	1.31643	98.448	1.12809	88.089	1.52643
103.005	1.34048	180.812	0.62687	87.252	1.52643
107.994	1.34048	184.455	0.62687	86.212	1.52643
98.6757	1.34048	186.334	0.62687	88.469	1.52643
94.6229	1.34048	188.527	0.62687	93.4315	1.45265
91.2832	1.3186	186.219	0.62687	93.8757	1.45265
86.898	1.3186	183.38	0.62687	95.0167	1.45265
93.3502	1.1944	86.0592	1.32038	98.1075	1.45265
97.7339	1.1944	86.593	1.32038	95.3212	1.45265
100.643	1.1944	87.4821	1.32038	96.8876	1.45265
104.177	1.1944	102.95	1.12809	102.2	1.45265
108.217	1.1944	103.988	1.12809	108.204	1.45265
107.513	1.23463	105.683	1.12809	83.7103	1.54974
109.905	1.23463	107.363	1.12809	76.6691	1.54974
112.119	1.23463	109.178	1.12809	73.1773	1.54974
114.482	1.23463	110.867	1.12809	86.1717	1.52643
116.399	1.23463	111.666	1.12809	85.132	1.52643
117.802	1.23463	108.31	1.12809	84.2483	1.52643
120.279	1.22613	104.575	1.12809	83.4261	1.52643
122.723	1.22613	100.668	1.12809	82.7365	1.52643
124.988	1.22613	96.7246	1.12809	81.9027	1.52643
128.589	1.22189	99.5113	1.12809	82.3123	1.52643
133.371	1.22189	102.824	1.12809	86.8958	1.45265
131.884	1.22189	107.047	1.12809	88.2629	1.45265
131.132	1.22189	107.885	1.12809	89.3644	1.45265
138.884	1.227	108.441	1.12809	89.9615	1.45265
133.355	1.227	107.623	1.12809	90.3492	1.45265
128.617	1.227	105.11	1.12809	91.4014	1.45265
126.287	1.227	102.709	1.12809	91.8969	1.45265
123.344	1.227	99.6969	1.12809	92.0712	1.45265
120.861	1.227	96	1.12809	92.8835	1.45265
118.004	1.22523	101.388	1.12809	94.2712	1.45265
116.892	1.22523	102.01	1.12809	96.0769	1.45265
116.24	1.22523	103.762	1.12809	100.557	1.45265
115.206	1.22523	105.714	1.12809	96.2697	1.45265
113.6	1.22523	102.137	1.12809	100.505	1.45265
91.2778	1.31294	98.3075	1.12809	119.846	1.19455
94.3683	1.31294	98.8342	1.12809	84.5528	1.54974
96.9317	1.31294	101.028	1.12809	81.0077	1.54974
99.6585	1.31294	102.222	1.12809	76.4458	1.54974
102.09	1.31294	100.705	1.12809	73.4226	1.54974
104.06	1.31294	96.844	1.12809	71.4363	1.54974
104.997	1.3186	112.237	1.23266	76.7409	1.52643
103.321	1.3186	112.691	1.23266	77.8432	1.45265
100.586	1.3186	129.402	1.23266	78.1077	1.45265
96.0655	1.3186	109.868	1.23266	80.3883	1.45265
91.7804	1.3186	108.636	1.23266	82.2885	1.45265
87.4209	1.3186	107.047	1.23266	84.2318	1.45265
84.913	1.31215	103.759	1.23266	85.2211	1.45265
95.9443	1.1944	99.9767	1.23266	86.7778	1.45265
99.5009	1.1944	96.7873	1.23266	88.568	1.45265
102.775	1.1944	94.313	1.23266	89.7608	1.45265
106.295	1.1944	93.4896	1.23266	91.2627	1.45265
105.718	1.23463	93.9536	1.23266	91.3509	1.45265
107.726	1.23463	95.7744	1.23266	90.9382	1.45265
109.605	1.23463	98.4994	1.23266	111.166	1.19455
111.649	1.23463	108.114	1.23266	111.47	1.19455
114.897	1.23463	105.549	1.23266	112.568	1.19455
115.625	1.23463	102.231	1.23266	113.439	1.19455
118.002	1.22613	99.5441	1.23266	114.208	1.19455
118.773	1.22613	96.9053	1.23266	114.361	1.19455
119.127	1.22613	93.486	1.23266	115.539	1.19455
118.8	1.22613	92.9294	1.23266	116.176	1.19455
122.242	1.22613	94.9137	1.23266	114.181	1.19455
123.522	1.22613	96.785	1.23266	86.1709	1.54974
125.769	1.22189	110.254	1.23266	84.2851	1.54974
128.059	1.22189	103.036	1.23266	81.1548	1.54974
128.169	1.22189	98.971	1.23266	76.8751	1.54974
127.095	1.22189	94.6649	1.23266	73.8382	1.54974
124.755	1.22189	91.4846	1.23266	73.1438	1.54974
123.555	1.227	102.997	1.23266	78.6568	1.45265
123.057	1.227	99.1274	1.23266	80.9757	1.45265
122.346	1.227	94.9992	1.23266	83.4104	1.45265
120.127	1.227	91.2546	1.23266	84.5574	1.45265
117.934	1.227	94.3809	1.23266	83.9212	1.45265
115.172	1.227	92.1874	1.23266	101.937	1.19455
114.371	1.22523	91.1552	1.23266	102.822	1.19455
113.408	1.22523	90.6856	1.23266	104.209	1.19455
112.214	1.22523	109.534	1.62282	105.917	1.19455
111.378	1.22523	103.235	1.62282	107.147	1.19455
110.528	1.22523	118.756	1.53162	107.515	1.19455
94.9407	1.31294	114.465	1.53162	108.604	1.19455
93.295	1.31294	123.329	1.53162	109.553	1.19455
96.5794	1.31294	118.659	1.62282	110.403	1.19455
99.1577	1.31294	121.308	1.62282	110.739	1.19455
101.8	1.31294	102.058	1.62282	109.188	1.19455
102.874	1.3186	100.299	1.62282	106.319	1.19455
101.961	1.3186	98.3676	1.62282	102.704	1.19455
98.9465	1.3186	98.4021	1.62282	74.7281	1.54974
95.2912	1.3186	130.73	1.53162	71.1619	1.54974
90.8303	1.3186	113.911	1.53162	95.482	1.19455
87.7608	1.3186	112.448	1.53162	97.2581	1.19455
85.7004	1.31215	110.483	1.53162	97.6101	1.19455
83.274	1.31215	109.412	1.53162	98.4435	1.19455
96.9658	1.1944	111.798	1.53162	100.069	1.19455
100.813	1.1944	116.054	1.53162	102.45	1.19455
104.224	1.1944	109.453	1.53162	103.801	1.19455
107.817	1.1944	100.451	1.62282	104.219	1.19455
106.301	1.23463	113.205	1.53162	103.135	1.19455
108.17	1.23463	112.217	1.53162	102.393	1.19455
109.519	1.23463	111.525	1.53162	98.6831	1.19455
120.797	1.13493	112.941	1.53162	94.0942	1.19455
121.752	1.13493	111.031	1.53162	90.3251	1.19455
117.944	1.18187	109.907	1.53162	93.6312	1.19455
119.551	1.18187	108.344	1.53162	94.5565	1.19455
120.202	1.18187	108.719	1.53162	95.4509	1.19455
117.524	1.18187	120.889	1.53162	94.0393	1.19455
119.32	1.18187	123.853	1.53162	93.4094	1.19455
124.629	1.18187	108.233	1.62282	93.7696	1.19455
127.455	1.18339	107.198	1.62282	124.002	1.30887
128.942	1.18339	100.585	1.62282	118.881	1.30887
126.053	1.18339	110.165	1.53162	95.2064	1.30887
122.588	1.18339	110.404	1.53162	95.0237	1.30887
120.608	1.18339	109.386	1.53162	96	1.30887
96.352	1.28632	108.396	1.53162	96.8745	1.30887
98.9853	1.28632	106.962	1.53162	99.2837	1.30887
101.636	1.28632	106.683	1.53162	101.207	1.30887
108.562	1.22086	104.957	1.53162	108.046	1.30887
106.357	1.22086	104.517	1.53162	116.321	1.30887
103.004	1.22086	103.178	1.53162	121.818	1.30887
98.687	1.22086	102.229	1.53162	120.897	1.30887
94.896	1.22086	103.376	1.53162	114.562	1.30887
91.2976	1.22086	104.614	1.53162	112.425	1.30887
105.909	1.04898	107.132	1.53162	112.934	1.30887
110.801	1.04898	100.344	1.53162	98.0953	1.23397
114.967	1.04898	100.288	1.53162	97.1157	1.23397
117.728	1.04898	113.017	1.53162	95.3921	1.23397
110.947	1.13493	106.611	1.53162	94.2168	1.23397
113.149	1.13493	104.676	1.53162	87.5845	1.30887
115.018	1.13493	103.802	1.53162	87.5542	1.30887
116.098	1.13493	103.049	1.53162	88.1985	1.30887
117.326	1.13493	102.763	1.53162	89.6588	1.30887
113.983	1.18187	101.71	1.53162	91.3476	1.30887
115.44	1.18187	102.25	1.53162	93.3044	1.30887
117.037	1.18187	100.914	1.53162	95.8731	1.30887
117.067	1.18187	99.0478	1.53162	98.4166	1.30887
117.132	1.18187	103.549	1.53162	101.275	1.30887
120.673	1.18187	101.817	1.53162	103.75	1.30887
123.539	1.18339	110.707	1.53162	106.01	1.30887
126.372	1.18339	101.006	1.53162	107.21	1.30887
123.44	1.18339	100.398	1.53162	108.455	1.30887
120.26	1.18339	99.4216	1.53162	109.766	1.30887
118.778	1.18339	98.2266	1.53162	95.7968	1.23397
96.4269	1.28632	97.3644	1.53162	92.8299	1.23397
98.2785	1.28632	97.7276	1.53162	86.7609	1.30887
105.003	1.22086	96.5251	1.53162	88.915	1.30887
102.005	1.22086	96.4495	1.53162	91.5356	1.30887
97.7593	1.22086	198.936	0.573327	94.6542	1.30887
94.0567	1.22086	210.443	0.573327	98.2951	1.30887
90.8878	1.22086	213.758	0.573327	100.311	1.30887
108.09	1.04898	223.541	0.573327	97.4163	1.23397
103.847	1.13493	200.567	0.573327	92.5177	1.23397
106.026	1.13493	207.927	0.573327	85.6967	1.30887
107.224	1.13493	216.393	0.573327	89.3733	1.30887
109.349	1.13493	102.219	1.39659	114.03	1.23397
112.087	1.13493	100.653	1.39659	115.155	1.23397
110.326	1.18187	99.1647	1.39659	113.814	1.23397
112.046	1.18187	105.745	1.39659	104.513	1.23397
113.569	1.18187	105.283	1.39659	99.8801	1.23397
115.63	1.18187	103.703	1.39659	95.5032	1.23397
117.419	1.18187	100.951	1.39659	91.7697	1.23397
119.108	1.18187	99.6321	1.39659	108.939	1.23397
120.535	1.18339	98.1795	1.39659	106.612	1.23397
121.768	1.18339	96.5422	1.39659	102.393	1.23397
120.174	1.18339	94.7054	1.39659	97.5753	1.23397
118.433	1.18339	109.14	1.39659	93.0776	1.23397
117.3	1.18339	107.532	1.39659	89.4887	1.23397
116.876	0.975023	105.674	1.39659	108.231	1.23397
120.214	0.975023	104.803	1.39659	105.334	1.23397
124.481	0.975023	103.071	1.39659	100.584	1.23397
114.227	1.09923	101.749	1.39659	96.1915	1.23397
117.99	1.09923	98.5376	1.39659	92.1795	1.23397
120.186	1.09923	97.0803	1.39659	106.243	1.23397
121.641	1.09923	94.8291	1.39659	102.547	1.23397
123.065	1.09923	92.972	1.39659	98.8959	1.23397
124.211	1.09923	90.7435	1.39659	95.3346	1.23397
119.697	1.15226	88.1857	1.39659	92.1368	1.23397
120.88	1.15226	109.273	1.39659	89.1093	1.23397
119.69	1.15226	107.301	1.39659	118.585	1.54692
118.043	1.15226	105.731	1.39659	113.041	1.54692
115.764	1.15226	103.256	1.39659	121.036	1.54692
116.653	0.975023	102.293	1.39659	112.996	1.54692
120.33	0.975023	100.09	1.39659	111.52	1.54692
109.798	1.09923	96.9337	1.39659	109.587	1.54692
113.485	1.09923	97.6886	1.39659	108.454	1.54692
115.953	1.09923	96.3478	1.39659	109.545	1.54692
117.311	1.09923	91.5714	1.39659	112.201	1.54692
118.725	1.09923	90.197	1.39659	111.297	1.54692
120.066	1.09923	87.0563	1.39659	110.577	1.54692
116.258	1.15226	83.8522	1.39659	111.868	1.54692
117.764	1.15226	81.477	1.39659	110.123	1.54692
117.725	1.15226	78.9237	1.39659	108.943	1.54692
115.476	1.15226	105.234	1.39659	107.458	1.54692
112.421	1.15226	103.06	1.39659	106.416	1.54692
117.651	0.975023	101.565	1.39659	119.411	1.54692
106.491	1.09923	100.656	1.39659	122.729	1.54692
108.054	1.09923	99.0578	1.39659	109.221	1.54692
119.268	1.01735	96.6045	1.39659	109.33	1.54692
122.488	1.01735	93.4803	1.39659	108.459	1.54692
125.562	1.01735	92.106	1.39659	107.517	1.54692
112.035	1.01735	91.2373	1.39659	106.048	1.54692
115.526	1.01735	87.9578	1.39659	105.745	1.54692
119.483	1.01735	84.9061	1.39659	104.429	1.54692
110.089	1.01735	81.2305	1.39659	103.48	1.54692
111.931	1.01735	99.21	1.39659	102.412	1.54692
127.972	0.887058	97.1602	1.39659	101.729	1.54692
126.444	0.887058	94.4635	1.39659	101.577	1.54692
126.957	0.887058	92.5504	1.39659	104.572	1.54692
99.5069	1.55379	91.0785	1.39659	109.952	1.54692
113.42	1.05985	89.9517	1.39659	99.5012	1.54692
110.183	1.05985	93.8946	1.39659	98.999	1.54692
107.264	1.05985	92.1659	1.39659	105.786	1.54692
105.393	1.05985	86.4354	1.32121	103.917	1.54692
104.875	1.05985	89.9107	1.32121	102.916	1.54692
117.337	1.05985	93.6103	1.32121	102.195	1.54692
115.549	1.05985	96.5438	1.32121	101.888	1.54692
114.306	1.05985	83.5001	1.32121	100.795	1.54692
113.626	1.05985	87.5334	1.32121	101.359	1.54692
144.415	0.850888	92.21	1.32121	100.22	1.54692
140.736	0.850888	95.9078	1.32121	98.2448	1.54692
137.493	0.850888	99.4774	1.32121	101.75	1.54692
135.25	0.850888	101.708	1.32121	100.067	1.54692
134.951	0.850888	103.532	1.32121	107.652	1.54692
131.207	0.850888	84.8118	1.32121	100.166	1.54692
143.516	0.820985	89.3741	1.32121	99.5579	1.54692
146.67	0.820985	93.6122	1.32121	98.574	1.54692
192.818	0.916583	97.4887	1.32121	97.4539	1.54692
191.891	0.916583	100.648	1.32121	96.5626	1.54692
234.931	0.74696	103.247	1.32121	96.9137	1.54692
235.264	0.74696	105.682	1.32121	95.8599	1.54692
201.319	0.916583	107.341	1.32121	95.7485	1.54692
200.093	0.916583	111.195	1.32121	95.5696	1.54692
199.038	0.916583	112.998	1.32121	92.2329	1.26785
198.199	0.916583	115.521	1.32121	168.571	0.668669
197.558	0.916583	98.3583	1.32121	92.5232	1.26785
197.06	0.916583	107.842	1.32121	94.5011	1.26785
196.825	0.916583	103.989	1.32121	103.734	1.26785
241.624	0.74696	106.205	1.32121	99.7083	1.26785
203.539	0.916583	108.446	1.32121	106.31	1.26785
202.876	0.916583	124.297	1.32121	169.649	0.668669
202.411	0.916583	124.956	1.32121	176.805	0.668669
202.016	0.916583	138.574	1.32121	177.646	0.668669
201.934	0.916583	122.411	1.32121	178	0.668669
140.625	1.63698	135.628	1.32121	91.4115	1.26785
140.262	1.63698	161.491	1.45386	90.075	1.26785
139.883	1.63698	161.377	1.45386	90.4707	1.26785
139.547	1.63698	161.473	1.45386	92.1256	1.26785
139.034	1.63698	161.47	1.45386	94.9787	1.26785
138.503	1.63698	157.035	1.45386	99.4636	1.26785
136.093	1.66052	157.613	1.45386	107.861	1.26785
137.184	1.63698	157.992	1.45386	166.66	0.668669
136.893	1.63698	155.165	1.45386	170.85	0.668669
136.529	1.63698	155.326	1.45386	177.665	0.668669
135.977	1.63698	155.219	1.45386	96.8169	1.26785
135.443	1.63698	170.799	1.3205	99.2189	1.26785
134.957	1.63698	165.841	1.3205	98.7503	1.26785
132.399	1.66387	165.912	1.3205	99.3258	1.26785
132.028	1.66387	166.487	1.3205	100.541	1.26785
131.699	1.66387	166.412	1.3205	102.379	1.26785
131.393	1.66387	156.809	1.36899	104.146	1.26785
131.143	1.66387	161.336	1.3205	105.498	1.26785
130.858	1.66387	121.256	1.64189	119.819	1.26785
130.645	1.66387	101.308	1.97845	138.388	1.26785
134.193	1.63698	102.577	1.97845	122.509	1.26785
133.848	1.63698	102.951	1.97845	131.009	1.26785
133.509	1.63658	100.458	1.97845	138.091	1.26785
132.94	1.63658	98.0788	1.97845	116.24	1.26785
132.415	1.63658	98.2608	1.97845	115.112	1.26785
131.977	1.63658	96.0457	1.97845	111.207	1.41391
129.382	1.66387	96.4569	1.97845	105.036	1.26785
129.042	1.66387	94.3914	1.97845	106.206	1.26785
128.719	1.66387	189.773	0.924702	106.925	1.26785
128.451	1.66387	191.52	0.924702	107.347	1.26785
128.162	1.66387	192.708	0.924702	108.4	1.26785
127.972	1.66387	193.408	0.924702	109.145	1.26785
127.804	1.66387	194.833	0.924702	110.587	1.26785
127.214	1.67014	197.954	0.924702	127.772	1.26785
126.957	1.67014	199.299	0.924702	128.661	1.26785
133.984	1.60671	200.543	0.924702	120.31	1.26785
131.168	1.63658	201.96	0.924702	112.173	1.26785
130.893	1.63658	187.504	0.924702	101.47	1.41391
130.435	1.63658	188.495	0.924702	112.128	1.26785
129.871	1.63658	190.055	0.924702	113.045	1.26785
129.388	1.63658	191.679	0.924702	113.744	1.26785
128.869	1.63658	192.878	0.924702	153.904	1.48312
128.524	1.63658	193.647	0.924702	139.962	1.63849
126.049	1.66387	194.79	0.924702	141.676	1.63849
125.736	1.66387	196.098	0.924702	141.093	1.63849
127.555	1.63684	197.488	0.924702	140.284	1.63849
127.303	1.63684	198.702	0.924702	138.786	1.65816
127.13	1.63684	200.128	0.924702	138.703	1.65816
127.062	1.63684	201.596	0.924702	138.728	1.65816
124.452	1.67014	203.214	0.924702	138.351	1.65816
123.975	1.67014	204.641	0.924702	138.231	1.65816
123.422	1.67014	205.871	0.924702	140.051	1.63849
122.948	1.67014	193.584	0.924702	139.88	1.63849
132.709	1.60671	194.13	0.924702	138.814	1.63849
132.192	1.60671	194.802	0.924702	138.19	1.63849
131.719	1.60671	195.687	0.924702	137.248	1.63849
131.287	1.60671	196.855	0.924702	136.444	1.63849
130.903	1.60671	198.216	0.924702	135.638	1.63849
128.189	1.63658	199.215	0.924702	134.89	1.63849
127.904	1.63658	200.23	0.924702	134.306	1.63849
127.401	1.63658	201.419	0.924702	136.211	1.56213
126.819	1.63658	202.634	0.924702	135.698	1.56213
129.713	1.59388	200.161	0.924702	156.549	1.26039
129.233	1.59388	201.14	0.924702	125.191	1.74356
128.85	1.59388	150.686	1.6016	125.896	1.74356
125.114	1.63684	150.457	1.6016	126.842	1.74356
124.821	1.63684	150.275	1.6016	128.117	1.74356
124.577	1.63684	150.112	1.6016	135.155	1.65816
124.392	1.63684	150	1.6016	134.937	1.65816
124.261	1.63684	149.919	1.6016	134.749	1.65816
124.178	1.63684	149.898	1.6016	134.477	1.65816
124.017	1.63684	151.358	1.5825	134.833	1.65816
120.963	1.67014	151.002	1.5825	135.173	1.65816
121.179	1.65947	148.857	1.6016	134.911	1.65816
120.713	1.65947	148.505	1.6016	135.118	1.65816
120.318	1.65947	148.197	1.6016	134.946	1.65816
119.95	1.65947	147.906	1.6016	134.082	1.65816
119.679	1.65947	147.684	1.6016	134.727	1.63849
116.196	1.70598	147.463	1.6016	133.736	1.63849
116.034	1.70598	147.261	1.6016	132.678	1.63849
115.934	1.70598	147.126	1.6016	131.737	1.63849
115.876	1.70598	147.048	1.6016	130.981	1.63849
129.602	1.60671	147.007	1.6016	136.521	1.56213
128.193	1.60671	146.994	1.6016	135.583	1.56213
127.811	1.60671	147.05	1.6016	134.622	1.56213
131.844	1.55379	147.121	1.6016	133.657	1.56213
128.244	1.59388	147.201	1.6016	133.117	1.56213
127.662	1.59388	147.558	1.5951	132.273	1.56213
127.12	1.59388	147.496	1.5951	131.599	1.56213
126.569	1.59388	147.134	1.5951	131.003	1.56213
126.148	1.59388	146.725	1.5951	130.48	1.56213
125.735	1.59388	142.92	1.63348	129.95	1.56213
125.386	1.59388	142.307	1.63348	129.689	1.56213
121.835	1.63684	142.051	1.63348	129.288	1.56213
121.614	1.63684	141.817	1.63348	129.101	1.56213
121.439	1.63684	141.615	1.63348	128.75	1.56213
123.943	1.60335	141.351	1.63348	151.759	1.26039
123.947	1.60335	141.311	1.63348	151.178	1.26039
123.496	1.60335	141.322	1.63348	150.664	1.26039
118.715	1.65947	141.392	1.63348	150.406	1.26039
118.187	1.65947	141.455	1.63348	150.498	1.26039
117.727	1.65947	141.535	1.63348	150.283	1.26039
117.3	1.65947	144.813	1.5951	150.51	1.26039
116.988	1.65947	144.692	1.5951	150.889	1.26039
116.726	1.65947	139.605	1.63348	151.459	1.26039
116.529	1.65947	139.347	1.63348	152.337	1.26039
113.235	1.70598	139.092	1.63348	153.047	1.26039
115.229	1.67589	138.852	1.63348	121.269	1.74356
115.233	1.67589	138.751	1.63348	121.617	1.74356
115.344	1.67589	138.59	1.63348	122.1	1.74356
115.521	1.67589	138.649	1.63348	122.69	1.74356
115.793	1.67589	138.768	1.63348	123.172	1.74356
112.908	1.72435	135.808	1.63348	130.125	1.65816
113.243	1.72435	135.876	1.63348	130.568	1.65816
113.758	1.72435	135.942	1.63348	131.288	1.65816
129.769	1.55379	132.943	1.63348	131.464	1.65816
129.372	1.55379	132.995	1.63348	131.524	1.65816
129.007	1.55379	133.066	1.63348	131.391	1.65816
128.7	1.55379	133.172	1.63348	131.344	1.65816
125.173	1.59388	133.337	1.63348	131.514	1.65816
124.556	1.59388	130.193	1.63348	131.893	1.65816
123.953	1.59388	130.217	1.63348	132.067	1.65816
123.454	1.59388	130.261	1.63348	132.361	1.65816
123.009	1.59388	130.397	1.63348	131.893	1.65816
122.606	1.59388	130.587	1.63348	130.819	1.65816
125.443	1.55375	124.397	1.41225	129.599	1.65816
121.357	1.60335	125.726	1.41225	128.678	1.65816
121.086	1.60335	126.87	1.41225	129.388	1.63849
121.082	1.60335	127.108	1.41225	134.742	1.56213
120.4	1.60335	127.948	1.41225	133.67	1.56213
119.77	1.60335	128.932	1.41225	132.757	1.56213
115.196	1.65947	129.951	1.41225	131.913	1.56213
114.692	1.65947	131.085	1.41225	130.96	1.56213
114.302	1.65947	127.889	1.41225	130.193	1.56213
117.572	1.60924	128.79	1.41225	129.454	1.56213
117.347	1.60924	129.78	1.41225	128.672	1.56213
117.187	1.60924	130.648	1.41225	127.899	1.56213
112.49	1.67589	131.406	1.41225	127.309	1.56213
112.49	1.67589	132.251	1.41225	126.601	1.56213
112.623	1.67589	133.211	1.41225	126.172	1.56213
112.846	1.67589	127.569	1.41225	125.799	1.56213
113.185	1.67589	127.929	1.41225	125.86	1.56213
113.611	1.67589	128.502	1.41225	126.039	1.56213
114.141	1.67589	129.216	1.41225	134.359	1.45338
111.488	1.72435	130.019	1.41225	133.305	1.45338
113.334	1.70497	130.676	1.41225	132.039	1.45338
113.75	1.70497	131.306	1.41225	136.101	1.35736
114.209	1.70497	132.21	1.41225	135.639	1.35736
114.414	1.70497	133.123	1.41225	135.466	1.35736
114.257	1.70497	134.032	1.41225	144.876	1.26039
126.169	1.55379	134.841	1.41225	144.658	1.26039
125.842	1.55379	130.905	1.41225	144.77	1.26039
125.591	1.55379	131.392	1.41225	145.042	1.26039
125.222	1.55379	131.998	1.41225	145.252	1.26039
124.016	1.55375	132.706	1.41225	144.888	1.26039
123.443	1.55375	133.488	1.41225	144.835	1.26039
122.971	1.55375	134.178	1.41225	145.104	1.26039
122.603	1.55375	134.884	1.41225	145.523	1.26039
118.253	1.60335	135.672	1.41225	145.731	1.26039
118.234	1.60335	134.496	1.41225	146.237	1.26039
118.269	1.60335	134.926	1.41225	146.866	1.26039
117.954	1.60335	135.458	1.41225	147.456	1.26039
121.674	1.5457	137.01	1.41225	148.332	1.26039
121.017	1.5457	137.669	1.41225	149.426	1.26039
115.643	1.60924	151.519	1.50383	117.704	1.74356
115.151	1.60924	151.784	1.50383	117.951	1.74356
114.794	1.60924	149.138	1.28354	118.291	1.74356
114.55	1.60924	149.953	1.28354	118.617	1.74356
114.365	1.60924	142.758	1.28354	119.031	1.74356
114.285	1.60924	143.59	1.28354	119.441	1.74356
114.304	1.60924	144.444	1.28354	120.074	1.74356
109.916	1.67589	147.081	1.28354	126.905	1.65816
110.198	1.67589	138.426	1.67957	127.551	1.65816
110.604	1.67589	137.987	1.67957	127.732	1.65816
113.756	1.63686	137.607	1.67957	127.754	1.65816
114.372	1.63686	137.232	1.67957	127.733	1.65816
114.989	1.63686	136.964	1.67957	127.889	1.65816
110.797	1.70497	136.519	1.67957	128.162	1.65816
111.275	1.70497	135.99	1.67957	128.019	1.65816
111.815	1.70497	135.47	1.67957	128.564	1.65816
111.755	1.70497	135.468	1.67957	128.584	1.65816
111.525	1.70497	135.013	1.67957	128.866	1.65816
111.391	1.70497	134.633	1.67957	129.372	1.65816
111.373	1.70497	134.312	1.67957	129.413	1.65816
111.456	1.70497	133.991	1.67957	128.778	1.65816
108.924	1.74479	133.523	1.67957	127.914	1.65816
127.765	1.52102	132.972	1.67957	131.065	1.60393
123.411	1.55379	132.521	1.67957	129.134	1.60393
125.841	1.51866	132.064	1.67957	128.025	1.60393
125.552	1.51866	131.689	1.67957	127.114	1.60393
120.211	1.55375	131.361	1.67957	129.893	1.56213
119.796	1.55375	130.996	1.67957	128.548	1.56213
119.679	1.5457	130.765	1.67957	127.68	1.56213
119.806	1.5457	132.047	1.67957	126.81	1.56213
119.614	1.5457	131.688	1.67957	126.007	1.56213
119.16	1.5457	131.345	1.67957	125.17	1.56213
118.458	1.5457	131.033	1.67957	124.43	1.56213
117.77	1.5457	130.522	1.67957	123.139	1.56213
117.146	1.5457	129.997	1.67957	122.854	1.56213
112.064	1.60924	129.523	1.67957	122.412	1.56213
111.771	1.60924	129.115	1.67957	131.482	1.45338
111.52	1.60924	128.749	1.67957	131.065	1.45338
111.436	1.60924	128.395	1.67957	130.591	1.45338
118.585	1.51241	124.795	1.72423	129.507	1.45338
118.806	1.51241	124.536	1.72423	128.628	1.45338
110.167	1.63686	124.265	1.72423	127.497	1.45338
110.698	1.63686	124.115	1.72423	126.751	1.45338
111.343	1.63686	123.976	1.72423	125.747	1.45338
111.944	1.63686	123.864	1.72423	124.995	1.45338
112.325	1.63686	129.117	1.67957	124.369	1.45338
112.846	1.63686	128.719	1.67957	123.985	1.45338
114.449	1.61952	128.408	1.67957	123.538	1.45338
114.426	1.61952	128.078	1.67957	123.218	1.45338
114.517	1.61952	127.552	1.67957	123.007	1.45338
106.316	1.74479	127.038	1.67957	123.017	1.45338
106.382	1.74479	123.279	1.72423	141.974	1.26039
106.54	1.74479	122.861	1.72423	141.456	1.26039
106.77	1.74479	122.516	1.72423	140.939	1.26039
128.505	1.48219	122.189	1.72423	140.637	1.26039
122.948	1.51866	121.94	1.72423	140.526	1.26039
122.607	1.51866	121.659	1.72423	140.887	1.26039
104.305	1.74479	121.469	1.72423	141.261	1.26039
104.511	1.74479	121.318	1.72423	141.098	1.26039
109.814	1.65514	121.306	1.72423	141.179	1.26039
109.529	1.65514	121.04	1.72423	141.386	1.26039
150.969	1.6041	117.53	1.76822	141.643	1.26039
150.878	1.6041	117.04	1.76822	142.014	1.26039
150.78	1.6041	116.582	1.76822	142.615	1.26039
151.954	1.58217	122.515	1.72423	143.418	1.26039
151.649	1.58217	122.242	1.72423	144.339	1.26039
151.311	1.58217	121.901	1.72423	115.064	1.73676
151.004	1.58217	121.34	1.72423	114.982	1.73676
150.709	1.58217	120.853	1.72423	115.002	1.73676
148.424	1.6041	120.363	1.72423	115.025	1.73676
148.214	1.6041	119.994	1.72423	115.089	1.73676
148.025	1.6041	119.633	1.72423	115.306	1.73676
147.895	1.6041	119.324	1.72423	115.527	1.73676
147.816	1.6041	119.086	1.72423	115.782	1.73676
147.777	1.6041	118.872	1.72423	116.18	1.73676
145.322	1.63103	118.712	1.72423	116.582	1.73676
145.369	1.63103	118.622	1.72423	117.203	1.74356
145.433	1.63103	118.56	1.72423	123.835	1.65816
151.779	1.56132	118.116	1.72423	124.438	1.65816
151.687	1.56132	117.604	1.72423	124.831	1.65816
149.298	1.58217	114.199	1.76822	124.727	1.65816
148.901	1.58217	113.779	1.76822	124.703	1.65816
148.531	1.58217	113.443	1.76822	124.759	1.65816
148.204	1.58217	113.126	1.76822	124.904	1.65816
147.921	1.58217	112.892	1.76822	124.917	1.65816
147.664	1.58217	112.704	1.76822	125.221	1.65816
145.41	1.6041	112.56	1.76822	125.462	1.65816
145.208	1.6041	108.677	1.83045	125.8	1.65816
144.989	1.6041	127.859	1.62282	126.152	1.65816
144.93	1.6041	127.471	1.62282	126.473	1.65816
142.532	1.63103	119.656	1.72423	126.724	1.65816
142.598	1.63103	119.386	1.72423	127.058	1.65816
142.654	1.63103	118.992	1.72423	130.659	1.60393
142.731	1.63103	118.435	1.72423	129.489	1.60393
142.849	1.63103	117.939	1.72423	128.453	1.60393
143.019	1.63103	117.513	1.72423	127.38	1.60393
143.283	1.63103	117.12	1.72423	126.268	1.60393
148.893	1.56132	116.749	1.72423	125.241	1.60393
148.848	1.56132	116.475	1.72423	124.226	1.60393
148.865	1.56132	116.26	1.72423	123.239	1.60393
145.094	1.58217	116.066	1.72423	122.167	1.60393
144.815	1.58217	115.952	1.72423	121.167	1.60393
142.579	1.6041	115.933	1.72423	123.591	1.56213
142.387	1.6041	115.829	1.72423	122.512	1.56213
142.256	1.6041	115.243	1.72423	120.358	1.56213
141.538	1.61088	114.692	1.72423	127.812	1.45338
141.579	1.61088	111.411	1.76822	127.65	1.45338
141.696	1.61088	110.975	1.76822	127.564	1.45338
141.815	1.61088	106.853	1.83045	126.499	1.45338
142	1.61088	106.601	1.83045	125.332	1.45338
138.683	1.61088	106.4	1.83045	124.283	1.45338
138.754	1.61088	106.25	1.83045	123.123	1.45338
138.85	1.61088	106.156	1.83045	122.191	1.45338
138.993	1.61088	106.137	1.83045	121.147	1.45338
139.197	1.61088	106.173	1.83045	120.219	1.45338
138.17	1.58337	106.288	1.83045	119.554	1.45338
135.876	1.61088	106.469	1.83045	118.687	1.45338
135.946	1.61088	106.705	1.83045	118.232	1.45338
136.038	1.61088	127.552	1.62282	115.446	1.45338
136.2	1.61088	126.898	1.62282	119.084	1.45338
136.413	1.61088	124.816	1.62282	135.969	1.26039
133.929	1.56574	124.445	1.62282	134.992	1.26039
131.088	1.56574	116.807	1.72423	134.338	1.26039
131.12	1.56574	116.578	1.72423	134.291	1.26039
125.899	1.28632	116.118	1.72423	135.159	1.26039
155.941	1.19906	115.562	1.72423	135.673	1.26039
157.067	1.19906	115.042	1.72423	135.083	1.26039
140.98	1.27597	114.595	1.72423	134.795	1.26039
141.528	1.27597	114.247	1.72423	136.033	1.26039
142.236	1.27597	113.894	1.72423	137.564	1.26039
143.112	1.27597	113.614	1.72423	139.127	1.26039
137.978	1.33081	113.432	1.72423	140.572	1.26039
138.681	1.33081	113.311	1.72423	106.866	1.73792
154.784	1.19906	113.283	1.72423	107.459	1.73792
155.864	1.19906	104.503	1.83045	107.648	1.73792
156.963	1.19906	104.159	1.83045	102.046	1.83838
157.948	1.19906	103.92	1.83045	102.385	1.83838
158.909	1.19906	103.754	1.83045	102.611	1.83838
129.523	1.40824	103.658	1.83045	102.841	1.83838
129.822	1.40824	103.63	1.83045	102.967	1.83838
133.579	1.37338	103.658	1.83045	103.192	1.83838
134.123	1.37338	103.798	1.83045	103.42	1.83838
138.841	1.33081	104.029	1.83045	103.834	1.83838
139.386	1.33081	104.353	1.83045	104.289	1.83838
140.094	1.33081	104.784	1.83045	110.94	1.73676
140.882	1.33081	105.253	1.83045	111.562	1.73676
141.719	1.33081	105.776	1.83045	112.006	1.73676
142.465	1.33081	106.298	1.83045	112.177	1.73676
158.922	1.19906	106.706	1.83045	112.429	1.73676
160.903	1.19906	107.114	1.83045	112.447	1.73676
136.251	1.37338	109.193	1.79592	112.344	1.73676
142.573	1.33081	121.764	1.62282	112.291	1.73676
143.141	1.33081	121.386	1.62282	112.368	1.73676
144.559	1.33081	113.979	1.72423	112.449	1.73676
146.099	1.33081	113.778	1.72423	112.663	1.73676
126.567	1.58682	113.233	1.72423	112.927	1.73676
127.061	1.59155	112.662	1.72423	113.293	1.73676
129.034	1.59155	112.159	1.72423	113.68	1.73676
129.27	1.59155	111.73	1.72423	114.176	1.73676
129.779	1.59155	111.335	1.72423	130.516	1.52643
119.637	1.68342	111.089	1.72423	128.762	1.52643
115.909	1.68342	101.47	1.83045	131.868	1.52643
116.052	1.68342	101.277	1.83045	132.56	1.52643
116.427	1.68342	101.146	1.83045	122.024	1.65816
114.117	1.68342	101.12	1.83045	121.953	1.65816
82.4439	2.14198	101.161	1.83045	121.906	1.65816
82.642	2.14198	101.33	1.83045	121.974	1.65816
82.6774	2.14198	101.62	1.83045	122.065	1.65816
82.8478	2.14198	101.999	1.83045	122.211	1.65816
83.0897	2.14198	102.461	1.83045	122.396	1.65816
141.51	1.61198	103.011	1.83045	122.655	1.65816
144.024	1.61198	103.548	1.83045	123.025	1.65816
143.415	1.61198	103.926	1.83045	123.423	1.65816
142.605	1.61198	104.375	1.83045	123.701	1.65816
139.934	1.64451	104.838	1.83045	123.962	1.65816
139.884	1.64451	113.664	1.6854	128.507	1.60393
139.888	1.64451	113.48	1.6854	128.856	1.60393
139.528	1.64451	93.4632	2.04458	128.171	1.60393
144.55	1.586	93.4727	2.04458	127.097	1.60393
144.717	1.586	93.5174	2.04458	125.903	1.60393
144.513	1.586	120.802	1.62282	124.729	1.60393
141.096	1.61198	118.699	1.62282	123.505	1.60393
140.468	1.61198	118.376	1.62282	122.469	1.60393
139.51	1.61198	118.14	1.62282	121.436	1.60393
138.69	1.61198	98.8217	1.83045	120.199	1.60393
142.348	1.56134	98.6535	1.83045	119.23	1.60393
141.579	1.56134	98.5945	1.83045	118.247	1.60393
140.963	1.56134	98.6762	1.83045	117.374	1.60393
140.849	1.51091	98.8896	1.83045	116.446	1.60393
140.313	1.51091	99.2424	1.83045	118.699	1.56213
162.52	1.2143	99.7012	1.83045	126.731	1.45338
136.729	1.5968	100.279	1.83045	125.963	1.45338
137.508	1.5968	100.821	1.83045	125.277	1.45338
138.544	1.5968	101.196	1.83045	124.934	1.45338
139.935	1.5968	110.383	1.6854	124.633	1.45338
140.371	1.5968	110.979	1.6854	124.474	1.45338
136.078	1.64451	110.783	1.6854	124.328	1.45338
135.876	1.64451	110.657	1.6854	124.089	1.45338
140.624	1.586	91.2292	2.04458	123.364	1.45338
140.996	1.586	91.2835	2.04458	122.297	1.45338
141.353	1.586	91.3185	2.04458	120.942	1.45338
141.059	1.586	91.392	2.04458	118.706	1.45338
141.294	1.586	91.521	2.04458	116.5	1.45338
141.091	1.586	116.009	1.62282	114.695	1.45338
140.189	1.586	115.659	1.62282	113.555	1.45338
139.187	1.586	89.2271	2.04458	113.296	1.45338
142.79	1.53462	89.625	2.04458	105.424	1.73792
139.234	1.56134	89.6694	2.04458	105.705	1.73792
138.25	1.56134	89.3539	2.04458	105.946	1.73792
137.452	1.56134	115.508	1.62282	106.13	1.73792
136.608	1.56134	132.665	1.37787	100.476	1.83838
135.651	1.56134	133.612	1.37787	100.738	1.83838
134.693	1.56134	134.613	1.37787	101.092	1.83838
133.724	1.56134	143.984	1.32121	101.55	1.83838
138.323	1.50339	143.166	1.32121	108.067	1.73676
137.451	1.50339	142.362	1.32121	108.694	1.73676
136.761	1.50339	133.035	1.36115	109.234	1.73676
136.134	1.50339	132.774	1.36115	109.384	1.73676
134.919	1.51091	132.727	1.36115	109.599	1.73676
134.371	1.51091	132.949	1.36115	109.891	1.73676
134.115	1.51091	129.679	1.36115	109.852	1.73676
133.676	1.51091	129.296	1.36115	109.708	1.73676
138.103	1.46068	129.257	1.36115	109.652	1.73676
143.71	1.33123	129.608	1.36115	109.7	1.73676
143.151	1.33123	130.21	1.36115	109.869	1.73676
150.759	1.26002	130.917	1.36115	110.053	1.73676
150.513	1.26002	131.751	1.36115	110.389	1.73676
156.254	1.2143	132.755	1.36115	110.797	1.73676
156.019	1.2143	133.844	1.36115	111.287	1.73676
156.255	1.2143	134.937	1.36115	127.228	1.52643
156.641	1.2143	135.97	1.36115	127.933	1.52643
176.046	1.08457	130.557	1.36115	128.683	1.52643
177.065	1.08457	131.459	1.36115	129.497	1.52643
177.896	1.08457	132.525	1.36115	129.828	1.52643
131.852	1.60403	74.2486	2.37841	129.628	1.52643
132.811	1.5968	74.427	2.37841	129.487	1.52643
133.36	1.5968	74.459	2.37841	129.427	1.52643
133.994	1.5968	74.6124	2.37841	119.213	1.65816
134.527	1.5968	74.8302	2.37841	119.278	1.65816
135.145	1.5968	195.534	0.951526	119.45	1.65816
135.627	1.5968	194.454	0.951526	119.689	1.65816
136.364	1.5968	193.695	0.951526	119.971	1.65816
136.552	1.5968	142.007	1.20968	120.355	1.65816
142.752	1.52794	136.087	1.68186	120.673	1.65816
142.621	1.52794	138.083	1.68186	125.009	1.60393
142.571	1.52794	137.508	1.68186	125.348	1.60393
137.524	1.586	136.714	1.68186	125.725	1.60393
137.92	1.586	135.578	1.69789	126.149	1.60393
138.113	1.586	135.529	1.69789	126.627	1.60393
138.406	1.586	135.547	1.69789	125.938	1.60393
137.882	1.586	135.182	1.69789	124.706	1.60393
141.353	1.53462	135.075	1.69789	123.562	1.60393
140.026	1.53462	136.527	1.68186	122.37	1.60393
139.039	1.53462	136.33	1.68186	121.242	1.60393
138.158	1.53462	135.274	1.68186	120.048	1.60393
137.148	1.53462	134.67	1.68186	118.889	1.60393
136.081	1.53462	133.764	1.68186	117.723	1.60393
132.826	1.56134	132.984	1.68186	116.65	1.60393
137.064	1.50339	132.198	1.68186	117.477	1.54974
136.077	1.50339	131.492	1.68186	115.038	1.54974
135.287	1.50339	130.929	1.68186	115.65	1.54974
134.515	1.50339	133.104	1.59314	114.88	1.54974
133.718	1.50339	154.19	1.28065	121.861	1.45338
132.902	1.50339	122.162	1.78753	121.266	1.45338
132.299	1.50339	122.887	1.78753	120.933	1.45338
131.55	1.50339	123.815	1.78753	120.941	1.45338
135.916	1.45032	125.048	1.78753	120.702	1.45338
134.548	1.46068	132.061	1.69789	119.947	1.45338
134.636	1.46068	131.855	1.69789	118.664	1.45338
134.81	1.46068	131.653	1.69789	117.032	1.45338
133.697	1.46068	131.397	1.69789	115.224	1.45338
132.643	1.46068	131.742	1.69789	113.414	1.45338
131.407	1.46068	132.077	1.69789	103.451	1.73792
137.419	1.34486	131.795	1.69789	103.645	1.73792
136.949	1.34486	132.013	1.69789	104.02	1.73792
136.744	1.34486	131.827	1.69789	106.605	1.73676
135.832	1.34486	132.228	1.68186	106.753	1.73676
135.595	1.34486	131.293	1.68186	107.018	1.73676
135.737	1.34486	130.337	1.68186	107.375	1.73676
137.354	1.33123	129.289	1.68186	107.228	1.73676
145.331	1.26002	128.387	1.68186	107.047	1.73676
144.951	1.26002	127.652	1.68186	106.988	1.73676
144.911	1.26002	133.913	1.59314	107.057	1.73676
145.174	1.26002	132.992	1.59314	107.25	1.73676
145.607	1.26002	132.059	1.59314	107.561	1.73676
145.788	1.26002	131.084	1.59314	107.959	1.73676
146.316	1.26002	130.585	1.59314	108.4	1.73676
166.937	1.10903	129.758	1.59314	123.986	1.52643
167.629	1.10903	129.089	1.59314	124.684	1.52643
172.407	1.08457	128.53	1.59314	125.446	1.52643
173.67	1.08457	128.007	1.59314	126.283	1.52643
174.692	1.08457	127.472	1.59314	127.06	1.52643
175.86	1.08457	127.245	1.59314	126.873	1.52643
127.964	1.60403	126.827	1.59314	126.656	1.52643
128.229	1.60403	126.673	1.59314	126.511	1.52643
128.596	1.60403	149.445	1.28065	126.449	1.52643
136.656	1.51361	148.881	1.28065	126.497	1.52643
137.142	1.51361	148.407	1.28065	126.6	1.52643
137.609	1.51361	148.204	1.28065	126.804	1.52643
138.34	1.51361	148.259	1.28065	127.098	1.52643
139.056	1.51361	148.03	1.28065	117.35	1.65816
132.464	1.5968	148.218	1.28065	117.706	1.65816
132.66	1.5968	148.572	1.28065	121.954	1.60393
132.678	1.5968	149.123	1.28065	122.243	1.60393
138.644	1.52794	149.991	1.28065	123.5	1.60393
138.803	1.52794	118.355	1.78753	123.918	1.60393
139.117	1.52794	118.677	1.78753	124.308	1.60393
138.944	1.52794	119.163	1.78753	123.709	1.60393
139.543	1.52794	119.723	1.78753	122.53	1.60393
139.554	1.52794	120.202	1.78753	121.358	1.60393
139.877	1.52794	127.129	1.69789	120.171	1.60393
145.377	1.47579	127.605	1.69789	118.985	1.60393
139.841	1.53462	128.296	1.69789	117.82	1.60393
139.139	1.53462	128.469	1.69789	116.613	1.60393
138.203	1.53462	128.513	1.69789	115.414	1.60393
136.971	1.53462	128.385	1.69789	118.168	1.54974
134.96	1.53462	128.36	1.69789	116.924	1.54974
133.812	1.53462	128.509	1.69789	115.8	1.54974
138.306	1.47409	128.871	1.69789	114.652	1.54974
137.644	1.47409	129.049	1.69789	113.37	1.54974
136.223	1.47409	129.321	1.69789	111.472	1.54974
132.667	1.50339	128.828	1.69789	109.775	1.54974
131.76	1.50339	127.796	1.69789	108.593	1.54974
130.937	1.50339	126.587	1.69789	107.922	1.54974
130.06	1.50339	125.699	1.69789	115.139	1.45338
129.302	1.50339	126.111	1.68186	104.945	1.73676
132.637	1.45032	132.153	1.59314	104.615	1.73676
132.326	1.45032	131.113	1.59314	104.402	1.73676
131.883	1.45032	130.226	1.59314	104.33	1.73676
131.763	1.45032	129.368	1.59314	104.438	1.73676
131.358	1.45032	128.443	1.59314	104.644	1.73676
129.936	1.46068	127.711	1.59314	105.024	1.73676
128.852	1.46068	126.98	1.59314	122.255	1.52643
133.771	1.39753	126.216	1.59314	123.16	1.52643
132.59	1.39753	125.463	1.59314	124.128	1.52643
131.813	1.39753	124.879	1.59314	124.348	1.52643
130.778	1.39753	124.183	1.59314	123.969	1.52643
130.002	1.39753	123.778	1.59314	123.673	1.52643
129.353	1.39753	123.388	1.59314	123.487	1.52643
128.955	1.39753	123.465	1.59314	123.442	1.52643
152.663	1.17626	123.661	1.59314	123.593	1.52643
152.267	1.17626	134.136	1.45635	123.819	1.52643
132.96	1.34486	133.067	1.45635	124.191	1.52643
132.971	1.34486	131.844	1.45635	130.957	1.45265
133.072	1.34486	135.069	1.36899	131.251	1.45265
132.584	1.34486	134.614	1.36899	131.545	1.45265
132.109	1.34486	134.412	1.36899	131.919	1.45265
131.822	1.34486	142.723	1.28065	119.901	1.60393
153.052	1.15755	142.482	1.28065	120.41	1.60393
153.422	1.15755	142.593	1.28065	120.799	1.60393
153.849	1.15755	142.851	1.28065	121.202	1.60393
153.654	1.15755	143.051	1.28065	121.669	1.60393
141.242	1.26002	142.669	1.28065	122.195	1.60393
141.444	1.26002	142.631	1.28065	121.585	1.60393
141.72	1.26002	142.884	1.28065	120.383	1.60393
142.081	1.26002	143.303	1.28065	119.173	1.60393
162.126	1.10903	143.489	1.28065	117.983	1.60393
163.022	1.10903	144.005	1.28065	116.784	1.60393
164.087	1.10903	144.617	1.28065	115.58	1.60393
165.263	1.10903	145.201	1.28065	118.373	1.54974
166.604	1.10903	146.047	1.28065	117.152	1.54974
167.944	1.10903	147.121	1.28065	115.941	1.54974
169.452	1.10903	114.863	1.78753	114.735	1.54974
174.832	1.08457	115.103	1.78753	113.404	1.54974
133.227	1.50023	115.427	1.78753	111.014	1.54974
133.135	1.50023	115.748	1.78753	108.641	1.54974
133.153	1.50023	116.158	1.78753	128.185	1.45265
133.187	1.50023	116.549	1.78753	128.509	1.45265
133.258	1.50023	117.17	1.78753	128.922	1.45265
133.512	1.50023	123.998	1.69789	129.478	1.45265
133.764	1.50023	124.614	1.69789	129.923	1.45265
125.386	1.60403	124.808	1.69789	130.371	1.45265
133.332	1.51361	124.823	1.69789	118.582	1.60393
[truncated: 518 more rows]

## Sheet: Figure 6A
	3-row（%）			4-row（%）
wake model	Small	Medium	Large	Small	Medium	Large
Gaussian	13.6141	14.3633	14.5261	14.3657	15.4637	15.746
Jensen	12.5669	13.8307	14.1657	13.4755	15.3453	15.8637
Cumulative Curl	17.5338	18.982	19.376	19.6046	21.7371	22.4418

[truncated: 26 more sheets: Figure 6B, Figure 6C, Figure 6D, Figure 7A , Figure 7B, Figure 8A, Figure 8B, Figure 8C, FIgure 8D, Figure 8E, Figure 8F, Supplementary Figures, Figure S7E, Figure S7F, Figure S7H, Figure S7I, Figure S9, Figure S10A, Figure S10B, Figure S11A …]
